# Supplementary material for: Pan-Genome Analyses of Geobacillus spp. Reveal Genetic Characteristics and Composting Potential
Source: Int J Mol Sci. 2020 May 11;21(9):3393. doi: 10.3390/ijms21093393 (PMC7246994; doi:10.3390/ijms21093393)
Supplement: Supplementary file 1 [file ijms-21-03393-s001.zip]

Archive with 3 entries (2 files):
- ijms-761044 for publication/
- ijms-761044 for publication/Supplementary Figures.docx
- ijms-761044 for publication/Supplementary Table.xlsx
