# Supplementary material for: Pan-Genome Analyses of Geobacillus spp. Reveal Genetic Characteristics and Composting Potential
Source: Int J Mol Sci. 2020 May 11;21(9):3393. doi: 10.3390/ijms21093393 (PMC7246994; doi:10.3390/ijms21093393)
Supplement: Supplementary file 1 [file ijms-21-03393-s001.zip › ijms-761044 for publication/Supplementary Table.xlsx]

## Sheet: Table S1
Genomic statistics and isolation information of all the genomes
Species	Strain	Size(Mb)	Gene	GC%	Source	Accession No.
G. stearothermophilus	B5	3.67	3737	52.46	Compost	CP034952
	Sah69	2.99	3122	52.59	Soil	GCF_001414205.1
	DSM458	3.46	3689	52.1	Sugar beet factory	GCA_002300135.1
	ATCC7953	2.78	3083	52.4	N.A.	GCA_000705495.1
	D1	2.97	3308	52.2	Milk power manufacturing plant	GCA_001183885.1
	A1	3.01	3303	52.2	Milk power manufacturing plant	GCA_001183895.1
	P3	3.02	3328	52.2	Milk power manufacturing plant	GCA_001183915.1
	22	3.21	3171	52.62	Hot spring	GCA_000743495.1
	B4109	2.78	3037	52.5	Foods that produce highly heat-resistant spore	GCA_001587495.1
	53	3.27	3225	52.56	Hot spring	GCA_000749985.1
	C1BS50MT1	3.3	3255	52.08	Water and sediment	GCF_001620045.1
G. thermodenitrificans	DSM465	3.4	3347	49	Sugar beet juice	GCA_000496575.1
	NG80-2	3.61	3554	48.9	Oil reservoir	GCA_000015745.1
	JSC-T9a	3.51	3456	48.86	Deep subsurface mine	GCA_002810005.1
	PA-3	3.65	3575	48.86	Soil	GCA_001412125.1
	KCTC3902	3.51	3444	49.11	Sugar beet juice	GCA_002072065.1
	OS27	3.44	3377	49.23	Polyopes lancifolia	GCA_003061505.1
	T12	3.76	3672	48.75	Soil	GCA_002119625.1
G. thermocatenulatus	KCTC 3921	3.74	3795	51.9	N.A.	GCA_002243665.1
	GS-1	3.51	3607	52.1	Deep oil reservoir	GCA_000612265.1
	SURF-114	3.43	3568	52.4	Deep subsurface environment	NAGE00000000
	BGSC 93A1	3.56	3693	51.8	N.A.	GCA_002217655.1
	SURF-48B	3.39	3561	52.6	Deep subsurface environment	NAGD00000000
G. thermoglucosidasius	C56-YS93	3.93	3964	43.8	Hot Spring	GCA_000178395.2
	NBRC107763	3.87	3806	43.7	N.A.	GCA_000648295.1
	DSM2542	3.87	3756	43.89	Soil	GCA_001295365.1
	GT23	3.7	3675	43.8	Casein pipeline	GCA_001651535.1
	Y4.1MC1	3.91	3842	43.8	Hot spring	GCA_000166075.1
	NCIMB11955	4	3896	43.83	N.A.	GCA_001700985.1
	W-2	3.89	3882	43.15	Oil reservoir	GCA_001655645.1

## Sheet: Table S2
COG annotation of the Geobacillus pan-genome
Sequence ID	COG Number	COG Abbr	COG Annotation
B5_00001	COG0593	L	ATPase involved in DNA replication initiation
B5_00002	COG0592	L	DNA polymerase sliding clamp subunit (PCNA homolog)
B5_00005	COG0187	L	Type IIA topoisomerase (DNA gyrase/topo II, topoisomerase IV), B subunit
B5_00006	COG0188	L	Type IIA topoisomerase (DNA gyrase/topo II, topoisomerase IV), A subunit
B5_00018	COG0172	J	Seryl-tRNA synthetase
B5_00019	COG3858	R	Predicted glycosyl hydrolase
B5_00021	COG2812	L	DNA polymerase III, gamma/tau subunits
B5_00040	COG0143	J	Methionyl-tRNA synthetase
B5_00051	COG1207	M	N-acetylglucosamine-1-phosphate uridyltransferase (contains nucleotidyltransferase and I-patch acetyltransferase domains)
B5_00056	COG1197	LK	Transcription-repair coupling factor (superfamily II helicase)
B5_00059	COG3956	R	Protein containing tetrapyrrole methyltransferase domain and MazG-like (predicted pyrophosphatase) domain
B5_00067	COG2208	TK	Serine phosphatase RsbU, regulator of sigma subunit
B5_00072	COG0465	O	ATP-dependent Zn proteases
B5_00083	COG0042	J	tRNA-dihydrouridine synthase
B5_00084	COG1190	J	Lysyl-tRNA synthetase (class II)
B5_00100	COG0542	O	ATPases with chaperone activity, ATP-binding subunit
B5_00101	COG1066	O	Predicted ATP-dependent serine protease
B5_00105	COG0008	J	Glutamyl- and glutaminyl-tRNA synthetases
B5_00107	COG0215	J	Cysteinyl-tRNA synthetase
B5_00120	COG0085	K	DNA-directed RNA polymerase, beta subunit/140 kD subunit
B5_00121	COG0086	K	DNA-directed RNA polymerase, beta' subunit/160 kD subunit
B5_00125	COG0480	J	Translation elongation factors (GTPases)
B5_00126	COG0050	J	GTPases - translation elongation factors
B5_00148	COG0201	U	Preprotein translocase subunit SecY
B5_00155	COG0202	K	DNA-directed RNA polymerase, alpha subunit/40 kD subunit
B5_00184	COG1109	G	Phosphomannomutase
B5_00185	COG0449	M	Glucosamine 6-phosphate synthetase, contains amidotransferase and phosphosugar isomerase domains
B5_00198	COG1012	C	NAD-dependent aldehyde dehydrogenases
B5_00199	COG4992	E	Ornithine/acetylornithine aminotransferase
B5_00217	COG1368	M	Phosphoglycerol transferase and related proteins, alkaline phosphatase superfamily
B5_00232	COG0513	LKJ	Superfamily II DNA and RNA helicases
B5_00239	COG2183	K	Transcriptional accessory protein
B5_00259	COG0488	R	ATPase components of ABC transporters with duplicated ATPase domains
B5_00267	COG0459	O	Chaperonin GroEL (HSP60 family)
B5_00269	COG0114	C	Fumarase
B5_00274	COG0519	F	GMP synthase, PP-ATPase domain/subunit
B5_00275	COG2252	R	Permeases
B5_00284	COG0015	F	Adenylosuccinate lyase
B5_00288	COG0046	F	Phosphoribosylformylglycinamidine (FGAM) synthase, synthetase domain
B5_00289	COG0034	F	Glutamine phosphoribosylpyrophosphate amidotransferase
B5_00292	COG0138	F	AICAR transformylase/IMP cyclohydrolase PurH (only IMP cyclohydrolase domain in Aful)
B5_00296	COG1001	F	Adenine deaminase
B5_00300	COG0210	L	Superfamily I DNA and RNA helicases
B5_00301	COG0272	L	NAD-dependent DNA ligase (contains BRCT domain type II)
B5_00308	COG0154	J	Asp-tRNAAsn/Glu-tRNAGln amidotransferase A subunit and related amidases
B5_00309	COG0064	J	Asp-tRNAAsn/Glu-tRNAGln amidotransferase B subunit (PET112 homolog)
B5_00310	COG2873	E	O-acetylhomoserine sulfhydrylase
B5_00335	COG3513	S	Uncharacterized protein conserved in bacteria
B5_00361	COG2268	S	Uncharacterized protein conserved in bacteria
B5_00363	COG2265	J	SAM-dependent methyltransferases related to tRNA (uracil-5-)-methyltransferase
B5_00365	COG0286	V	Type I restriction-modification system methyltransferase subunit
B5_00367	COG4096	V	Type I site-specific restriction-modification system, R (restriction) subunit and related helicases
B5_00370	COG1115	E	Na+/alanine symporter
B5_00387	COG0422	H	Thiamine biosynthesis protein ThiC
B5_00390	COG1012	C	NAD-dependent aldehyde dehydrogenases
B5_00396	COG1529	C	Aerobic-type carbon monoxide dehydrogenase, large subunit CoxL/CutL homologs
B5_00403	COG2986	E	Histidine ammonia-lyase
B5_00407	COG1139	C	Uncharacterized conserved protein containing a ferredoxin-like domain
B5_00410	COG1620	C	L-lactate permease
B5_00411	COG0277	C	FAD/FMN-containing dehydrogenases
B5_00412	COG0247	C	Fe-S oxidoreductase
B5_00426	COG2046	P	ATP sulfurylase (sulfate adenylyltransferase)
B5_00438	COG1951	C	Tartrate dehydratase alpha subunit/Fumarate hydratase class I, N-terminal domain
B5_00441	COG2265	J	SAM-dependent methyltransferases related to tRNA (uracil-5-)-methyltransferase
B5_00444	COG0397	S	Uncharacterized conserved protein
B5_00450	COG3002	S	Uncharacterized protein conserved in bacteria
B5_00454	COG0768	M	Cell division protein FtsI/penicillin-binding protein 2
B5_00466	COG3383	R	Uncharacterized anaerobic dehydrogenase
B5_00478			Afu: AF1241
B5_00513	COG1600	C	Uncharacterized Fe-S protein
B5_00517	COG2766	T	Putative Ser protein kinase
B5_00518	COG2718	S	Uncharacterized conserved protein
B5_00521	COG3290	T	Signal transduction histidine kinase regulating citrate/malate metabolism
B5_00533	COG1109	G	Phosphomannomutase
B5_00537	COG2719	S	Uncharacterized conserved protein
B5_00538	COG1271	C	Cytochrome bd-type quinol oxidase, subunit 1
B5_00547	COG1966	T	Carbon starvation protein, predicted membrane protein
B5_00550	COG0366	G	Glycosidases
B5_00567	COG3839	G	ABC-type sugar transport systems, ATPase components
B5_00590	COG0635	H	Coproporphyrinogen III oxidase and related Fe-S oxidoreductases
B5_00598	COG1932	HE	Phosphoserine aminotransferase
B5_00610	COG0407	H	Uroporphyrinogen-III decarboxylase
B5_00612	COG1232	H	Protoporphyrinogen oxidase
B5_00617	COG0318	IQ	Acyl-CoA synthetases (AMP-forming)/AMP-acid ligases II
B5_00625	COG2224	C	Isocitrate lyase
B5_00630	COG3857	L	ATP-dependent nuclease, subunit B
B5_00631	COG1074	L	ATP-dependent exoDNAse (exonuclease V) beta subunit (contains helicase and exonuclease domains)
B5_00650	COG0367	E	Asparagine synthase (glutamine-hydrolyzing)
B5_00653	COG0366	G	Glycosidases
B5_00664	COG1410	E	Methionine synthase I, cobalamin-binding domain
B5_00669	COG0687	E	Spermidine/putrescine-binding periplasmic protein
B5_00696	COG2217	P	Cation transport ATPase
B5_00731	COG0303	H	Molybdopterin biosynthesis enzyme
B5_00744	COG3209	M	Rhs family protein
B5_00755	COG1364	E	N-acetylglutamate synthase (N-acetylornithine aminotransferase)
B5_00759	COG0458	EF	Carbamoylphosphate synthase large subunit (split gene in MJ)
B5_00763	COG0542	O	ATPases with chaperone activity, ATP-binding subunit
B5_00770	COG0304	IQ	3-oxoacyl-(acyl-carrier-protein) synthase
B5_00774	COG0180	J	Tryptophanyl-tRNA synthetase
B5_00779	COG0444	EP	ABC-type dipeptide/oligopeptide/nickel transport system, ATPase component
B5_00780	COG4608	E	ABC-type oligopeptide transport system, ATPase component
B5_00785	COG1502	I	Phosphatidylserine/phosphatidylglycerophosphate/cardiolipin synthases and related enzymes
B5_00787	COG1164	E	Oligoendopeptidase F
B5_00832	COG0626	E	Cystathionine beta-lyases/cystathionine gamma-synthases
B5_00833	COG0626	E	Cystathionine beta-lyases/cystathionine gamma-synthases
B5_00864	COG0286	V	Type I restriction-modification system methyltransferase subunit
B5_00866	COG0610	V	Type I site-specific restriction-modification system, R (restriction) subunit and related helicases
B5_00873	COG2723	G	Beta-glucosidase/6-phospho-beta-glucosidase/beta-galactosidase
B5_00876	COG2217	P	Cation transport ATPase
B5_00879	COG0367	E	Asparagine synthase (glutamine-hydrolyzing)
B5_00880	COG0209	F	Ribonucleotide reductase, alpha subunit
B5_00911	COG4147	R	Predicted symporter
B5_00913	COG0531	E	Amino acid transporters
B5_00921	COG1032	C	Fe-S oxidoreductase
B5_00930	COG0436	E	Aspartate/tyrosine/aromatic aminotransferase
B5_00939	COG1506	E	Dipeptidyl aminopeptidases/acylaminoacyl-peptidases
B5_00942	COG1164	E	Oligoendopeptidase F
B5_00947	COG0542	O	ATPases with chaperone activity, ATP-binding subunit
B5_00970	COG1263	G	Phosphotransferase system IIC components, glucose/maltose/N-acetylglucosamine-specific
B5_00972	COG1080	G	Phosphoenolpyruvate-protein kinase (PTS system EI component in bacteria)
B5_00973	COG3344	L	Retron-type reverse transcriptase
B5_00976	COG3209	M	Rhs family protein
B5_01002	COG0567	C	2-oxoglutarate dehydrogenase complex, dehydrogenase (E1) component, and related enzymes
B5_01010	COG0318	IQ	Acyl-CoA synthetases (AMP-forming)/AMP-acid ligases II
B5_01021	COG1215	M	Glycosyltransferases, probably involved in cell wall biogenesis
B5_01030	COG1473	R	Metal-dependent amidase/aminoacylase/carboxypeptidase
B5_01033	COG0595	R	Predicted hydrolase of the metallo-beta-lactamase superfamily
B5_01037	COG1071	C	Pyruvate/2-oxoglutarate dehydrogenase complex, dehydrogenase (E1) component, eukaryotic type, alpha subunit
B5_01038	COG0022	C	Pyruvate/2-oxoglutarate dehydrogenase complex, dehydrogenase (E1) component, eukaryotic type, beta subunit
B5_01039	COG0508	C	Pyruvate/2-oxoglutarate dehydrogenase complex, dihydrolipoamide acyltransferase (E2) component, and related enzymes
B5_01040	COG1249	C	Pyruvate/2-oxoglutarate dehydrogenase complex, dihydrolipoamide dehydrogenase (E3) component, and related enzymes
B5_01043	COG1982	E	Arginine/lysine/ornithine decarboxylases
B5_01051	COG1217	T	Predicted membrane GTPase involved in stress response
B5_01056	COG1875	T	Predicted ATPase related to phosphate starvation-inducible protein PhoH
B5_01060	COG1038	C	Pyruvate carboxylase
B5_01064	COG0843	C	Heme/copper-type cytochrome/quinol oxidases, subunit 1
B5_01094	COG0768	M	Cell division protein FtsI/penicillin-binding protein 2
B5_01095	COG0768	M	Cell division protein FtsI/penicillin-binding protein 2
B5_01099	COG0771	M	UDP-N-acetylmuramoylalanine-D-glutamate ligase
B5_01105	COG0849	D	Actin-like ATPase involved in cell division
B5_01106	COG0206	D	Cell division GTPase
B5_01118	COG0060	J	Isoleucyl-tRNA synthetase
B5_01128	COG0044	F	Dihydroorotase and related cyclic amidohydrolases
B5_01129	COG0505	EF	Carbamoylphosphate synthase small subunit
B5_01130	COG0458	EF	Carbamoylphosphate synthase large subunit (split gene in MJ)
B5_01137	COG1293	K	Predicted RNA-binding protein homologous to eukaryotic snRNP
B5_01138	COG0474	P	Cation transport ATPase
B5_01138	COG0474	P	Cation transport ATPase
B5_01143	COG0452	H	Phosphopantothenoylcysteine synthetase/decarboxylase
B5_01144	COG1198	L	Primosomal protein N' (replication factor Y) - superfamily II helicase
B5_01148	COG0820	R	Predicted Fe-S-cluster redox enzyme
B5_01157	COG1461	R	Predicted kinase related to dihydroxyacetone kinase
B5_01161	COG1200	LK	RecG-like helicase
B5_01171	COG1196	D	Chromosome segregation ATPases
B5_01176	COG0541	U	Signal recognition particle GTPase
B5_01189	COG0045	C	Succinyl-CoA synthetase, beta subunit
B5_01190	COG0074	C	Succinyl-CoA synthetase, alpha subunit
B5_01193	COG0550	L	Topoisomerase IA
B5_01196	COG1220	O	ATP-dependent protease HslVU (ClpYQ), ATPase subunit
B5_01202	COG1536	N	Flagellar motor switch protein
B5_01204	COG1157	NU	Flagellar biosynthesis/type III secretory pathway ATPase
B5_01221	COG1298	NU	Flagellar biosynthesis pathway, component FlhA
B5_01225	COG0643	NT	Chemotaxis protein histidine kinase and related kinases
B5_01239	COG0750	M	Predicted membrane-associated Zn-dependent proteases 1
B5_01240	COG0442	J	Prolyl-tRNA synthetase
B5_01241	COG2176	L	DNA polymerase III, alpha subunit (gram-positive type)
B5_01243	COG0195	K	Transcription elongation factor
B5_01247	COG0532	J	Translation initiation factor 2 (IF-2; GTPase)
B5_01253	COG1185	J	Polyribonucleotide nucleotidyltransferase (polynucleotide phosphorylase)
B5_01255	COG0612	R	Predicted Zn-dependent peptidases
B5_01260	COG0527	E	Aspartokinases
B5_01262	COG0595	R	Predicted hydrolase of the metallo-beta-lactamase superfamily
B5_01265	COG1674	D	DNA segregation ATPase FtsK/SpoIIIE and related proteins
B5_01269	COG3845	R	ABC-type uncharacterized transport systems, ATPase components
B5_01273	COG0612	R	Predicted Zn-dependent peptidases
B5_01284	COG1418	R	Predicted HD superfamily hydrolase
B5_01288	COG0674	C	Pyruvate:ferredoxin oxidoreductase and related 2-oxoacid:ferredoxin oxidoreductases, alpha subunit
B5_01290	COG0621	J	2-methylthioadenine synthetase
B5_01294	COG0249	L	Mismatch repair ATPase (MutS family)
B5_01295	COG0323	L	DNA mismatch repair enzyme (predicted ATPase)
B5_01306	COG0318	IQ	Acyl-CoA synthetases (AMP-forming)/AMP-acid ligases II
B5_01312	COG4100	P	Cystathionine beta-lyase family protein involved in aluminum resistance
B5_01314	COG0174	E	Glutamine synthetase
B5_01319	COG0021	G	Transketolase
B5_01322	COG1132	V	ABC-type multidrug transport system, ATPase and permease components
B5_01323	COG1132	V	ABC-type multidrug transport system, ATPase and permease components
B5_01333	COG1455	G	Phosphotransferase system cellobiose-specific component IIC
B5_01339	COG1048	C	Aconitase A
B5_01350	COG0554	C	Glycerol kinase
B5_01362	COG2987	E	Urocanate hydratase
B5_01393	COG1012	C	NAD-dependent aldehyde dehydrogenases
B5_01394	COG0161	H	Adenosylmethionine-8-amino-7-oxononanoate aminotransferase
B5_01424	COG0579	R	Predicted dehydrogenase
B5_01435	COG0369	P	Sulfite reductase, alpha subunit (flavoprotein)
B5_01436	COG0155	P	Sulfite reductase, beta subunit (hemoprotein)
B5_01465	COG1012	C	NAD-dependent aldehyde dehydrogenases
B5_01466	COG0161	H	Adenosylmethionine-8-amino-7-oxononanoate aminotransferase
B5_01470	COG0069	E	Glutamate synthase domain 2
B5_01471	COG0493	ER	NADPH-dependent glutamate synthase beta chain and related oxidoreductases
B5_01506	COG0365	I	Acyl-coenzyme A synthetases/AMP-(fatty) acid ligases
B5_01529	COG0318	IQ	Acyl-CoA synthetases (AMP-forming)/AMP-acid ligases II
B5_01555	COG0247	C	Fe-S oxidoreductase
B5_01557	COG2225	C	Malate synthase
B5_01561	COG1205	R	Distinct helicase family with a unique C-terminal domain including a metal-binding cysteine cluster
B5_01565	COG0116	L	Predicted N6-adenine-specific DNA methylase
B5_01566	COG1199	KL	Rad3-related DNA helicases
B5_01567	COG2317	E	Zn-dependent carboxypeptidase
B5_01588	COG2509	R	Uncharacterized FAD-dependent dehydrogenases
B5_01589	COG0502	H	Biotin synthase and related enzymes
B5_01645	COG1132	V	ABC-type multidrug transport system, ATPase and permease components
B5_01646	COG1132	V	ABC-type multidrug transport system, ATPase and permease components
B5_01678	COG0550	L	Topoisomerase IA
B5_01686	COG0376	P	Catalase (peroxidase I)
B5_01701	COG4548	P	Nitric oxide reductase activation protein
B5_01715	COG0366	G	Glycosidases
B5_01718	COG0188	L	Type IIA topoisomerase (DNA gyrase/topo II, topoisomerase IV), A subunit
B5_01719	COG0187	L	Type IIA topoisomerase (DNA gyrase/topo II, topoisomerase IV), B subunit
B5_01721	COG0661	R	Predicted unusual protein kinase
B5_01742	COG2195	E	Di- and tripeptidases
B5_01754	COG1171	E	Threonine dehydratase
B5_01793	COG0550	L	Topoisomerase IA
B5_01796	COG1488	H	Nicotinic acid phosphoribosyltransferase
B5_01803	COG5013	C	Nitrate reductase alpha subunit
B5_01804	COG1140	C	Nitrate reductase beta subunit
B5_01809	COG4412	S	Uncharacterized protein conserved in bacteria
B5_01826	COG0370	P	Fe2+ transport system protein B
B5_01841	COG0243	C	Anaerobic dehydrogenases, typically selenocysteine-containing
B5_01843	COG1251	C	NAD(P)H-nitrite reductase
B5_01850	COG1070	G	Sugar (pentulose and hexulose) kinases
B5_01851	COG2115	G	Xylose isomerase
B5_01855	COG1129	G	ABC-type sugar transport system, ATPase component
B5_01867	COG3048	E	D-serine dehydratase
B5_01875	COG0804	E	Urea amidohydrolase (urease) alpha subunit
B5_01896	COG2213	G	Phosphotransferase system, mannitol-specific IIBC component
B5_01899	COG1012	C	NAD-dependent aldehyde dehydrogenases
B5_01932	COG3104	E	Dipeptide/tripeptide permease
B5_01934	COG0129	EG	Dihydroxyacid dehydratase/phosphogluconate dehydratase
B5_01936	COG0014	E	Gamma-glutamyl phosphate reductase
B5_01973	COG1001	F	Adenine deaminase
B5_01994	COG4303	E	Ethanolamine ammonia-lyase, large subunit
B5_01998	COG0154	J	Asp-tRNAAsn/Glu-tRNAGln amidotransferase A subunit and related amidases
B5_02042	COG1653	G	ABC-type sugar transport system, periplasmic component
B5_02061	COG2309	E	Leucyl aminopeptidase (aminopeptidase T)
B5_02073	COG4468	G	Galactose-1-phosphate uridyltransferase
B5_02078	COG0578	C	Glycerol-3-phosphate dehydrogenase
B5_02093	COG0744	M	Membrane carboxypeptidase (penicillin-binding protein)
B5_02096	COG0017	J	Aspartyl/asparaginyl-tRNA synthetases
B5_02097	COG0436	E	Aspartate/tyrosine/aromatic aminotransferase
B5_02120	COG0128	E	5-enolpyruvylshikimate-3-phosphate synthase
B5_02124	COG0133	E	Tryptophan synthase beta chain
B5_02128	COG0147	EH	Anthranilate/para-aminobenzoate synthases component I
B5_02130	COG0082	E	Chorismate synthase
B5_02143	COG1160	R	Predicted GTPases
B5_02158	COG0334	E	Glutamate dehydrogenase/leucine dehydrogenase
B5_02172	COG0111	HE	Phosphoglycerate dehydrogenase and related dehydrogenases
B5_02197	COG1333	O	ResB protein required for cytochrome c biosynthesis
B5_02217	COG0019	E	Diaminopimelate decarboxylase
B5_02230	COG0213	F	Thymidine phosphorylase
B5_02232	COG1015	G	Phosphopentomutase
B5_02252	COG0364	G	Glucose-6-phosphate 1-dehydrogenase
B5_02260	COG0577	V	ABC-type antimicrobial peptide transport system, permease component
B5_02261	COG0362	G	6-phosphogluconate dehydrogenase
B5_02264	COG2195	E	Di- and tripeptidases
B5_02266	COG4799	I	Acetyl-CoA carboxylase, carboxyltransferase component (subunits alpha and beta)
B5_02280	COG1884	I	Methylmalonyl-CoA mutase, N-terminal domain/subunit
B5_02286	COG0508	C	Pyruvate/2-oxoglutarate dehydrogenase complex, dihydrolipoamide acyltransferase (E2) component, and related enzymes
B5_02287	COG0022	C	Pyruvate/2-oxoglutarate dehydrogenase complex, dehydrogenase (E1) component, eukaryotic type, beta subunit
B5_02288	COG1071	C	Pyruvate/2-oxoglutarate dehydrogenase complex, dehydrogenase (E1) component, eukaryotic type, alpha subunit
B5_02289	COG1249	C	Pyruvate/2-oxoglutarate dehydrogenase complex, dihydrolipoamide dehydrogenase (E3) component, and related enzymes
B5_02290	COG3426	C	Butyrate kinase
B5_02291	COG0334	E	Glutamate dehydrogenase/leucine dehydrogenase
B5_02293	COG3829	KT	Transcriptional regulator containing PAS, AAA-type ATPase, and DNA-binding domains
B5_02298	COG0750	M	Predicted membrane-associated Zn-dependent proteases 1
B5_02299	COG0497	L	ATPase involved in DNA repair
B5_02302	COG1154	HI	Deoxyxylulose-5-phosphate synthase
B5_02309	COG0439	I	Biotin carboxylase
B5_02330	COG0209	F	Ribonucleotide reductase, alpha subunit
B5_02334	COG1003	E	Glycine cleavage system protein P (pyridoxal-binding), C-terminal domain
B5_02335	COG0403	E	Glycine cleavage system protein P (pyridoxal-binding), N-terminal domain
B5_02337	COG0553	KL	Superfamily II DNA/RNA helicases, SNF2 family
B5_02365	COG0768	M	Cell division protein FtsI/penicillin-binding protein 2
B5_02373	COG0821	I	Enzyme involved in the deoxyxylulose pathway of isoprenoid biosynthesis
B5_02382	COG0513	LKJ	Superfamily II DNA and RNA helicases
B5_02389	COG0568	K	DNA-directed RNA polymerase, sigma subunit (sigma70/sigma32)
B5_02390	COG0358	L	DNA primase (bacterial type)
B5_02399	COG1480	R	Predicted membrane-associated HD superfamily hydrolase
B5_02407	COG0621	J	2-methylthioadenine synthetase
B5_02411	COG0443	O	Molecular chaperone
B5_02415	COG0481	M	Membrane GTPase LepA
B5_02453	COG0626	E	Cystathionine beta-lyases/cystathionine gamma-synthases
B5_02462	COG0826	O	Collagenase and related proteases
B5_02469	COG0013	J	Alanyl-tRNA synthetase
B5_02474	COG0507	L	ATP-dependent exoDNAse (exonuclease V), alpha subunit - helicase superfamily I member
B5_02476	COG0482	J	Predicted tRNA(5-methylaminomethyl-2-thiouridylate) methyltransferase, contains the PP-loop ATPase domain
B5_02483	COG0173	J	Aspartyl-tRNA synthetase
B5_02484	COG0124	J	Histidyl-tRNA synthetase
B5_02485	COG3634	O	Alkyl hydroperoxide reductase, large subunit
B5_02491	COG0317	TK	Guanosine polyphosphate pyrophosphohydrolases/synthetases
B5_02493	COG0608	L	Single-stranded DNA-specific exonuclease
B5_02495	COG0342	U	Preprotein translocase subunit SecD
B5_02497	COG2244	R	Membrane protein involved in the export of O-antigen and teichoic acid
B5_02500	COG0343	J	Queuine/archaeosine tRNA-ribosyltransferase
B5_02501	COG0809	J	S-adenosylmethionine:tRNA-ribosyltransferase-isomerase (queuine synthetase)
B5_02511	COG0379	H	Quinolinate synthase
B5_02518	COG0536	R	Predicted GTPase
B5_02529	COG1077	D	Actin-like ATPase involved in cell morphogenesis
B5_02550	COG0525	J	Valyl-tRNA synthetase
B5_02554			Afu: AF1241
B5_02555	COG0113	H	Delta-aminolevulinic acid dehydratase
B5_02559	COG0373	H	Glutamyl-tRNA reductase
B5_02562	COG0466	O	ATP-dependent Lon protease, bacterial type
B5_02563	COG1067	O	Predicted ATP-dependent protease
B5_02564	COG1219	O	ATP-dependent protease Clp, ATPase subunit
B5_02565	COG0544	O	FKBP-type peptidyl-prolyl cis-trans isomerase (trigger factor)
B5_02568	COG0065	E	3-isopropylmalate dehydratase large subunit
B5_02570	COG0119	E	Isopropylmalate/homocitrate/citramalate synthases
B5_02571	COG0059	EH	Ketol-acid reductoisomerase
B5_02573	COG0028	EH	Thiamine pyrophosphate-requiring enzymes [acetolactate synthase, pyruvate dehydrogenase (cytochrome), glyoxylate carboligase, phosphonopyruvate decarboxylase]
B5_02583	COG1053	C	Succinate dehydrogenase/fumarate reductase, flavoprotein subunit
B5_02586	COG0322	L	Nuclease subunit of the excinuclease complex
B5_02595	COG2141	C	Coenzyme F420-dependent N5,N10-methylene tetrahydromethanopterin reductase and related flavin-dependent oxidoreductases
B5_02607	COG0318	IQ	Acyl-CoA synthetases (AMP-forming)/AMP-acid ligases II
B5_02610	COG1193	L	Mismatch repair ATPase (MutS family)
B5_02616	COG2409	R	Predicted drug exporters of the RND superfamily
B5_02624	COG0072	J	Phenylalanyl-tRNA synthetase beta subunit
B5_02625	COG0016	J	Phenylalanyl-tRNA synthetase alpha subunit
B5_02630	COG1363	G	Cellulase M and related proteins
B5_02636	COG0441	J	Threonyl-tRNA synthetase
B5_02646	COG0749	L	DNA polymerase I - 3'-5' exonuclease and polymerase domains
B5_02650	COG0039	C	Malate/lactate dehydrogenases
B5_02651	COG0538	C	Isocitrate dehydrogenases
B5_02652	COG0372	C	Citrate synthase
B5_02655	COG0469	G	Pyruvate kinase
B5_02656	COG0205	G	6-phosphofructokinase
B5_02660	COG0587	L	DNA polymerase III, alpha subunit
B5_02665	COG4109	K	Predicted transcriptional regulator containing CBS domains
B5_02672	COG0165	E	Argininosuccinate lyase
B5_02673	COG0137	E	Argininosuccinate synthase
B5_02678	COG0282	C	Acetate kinase
B5_02686	COG0365	I	Acyl-coenzyme A synthetases/AMP-(fatty) acid ligases
B5_02696	COG0162	J	Tyrosyl-tRNA synthetase
B5_02698	COG0744	M	Membrane carboxypeptidase (penicillin-binding protein)
B5_02699	COG0365	I	Acyl-coenzyme A synthetases/AMP-(fatty) acid ligases
B5_02702	COG0123	BQ	Deacetylases, including yeast histone deacetylase and acetoin utilization protein
B5_02708	COG0773	M	UDP-N-acetylmuramate-alanine ligase
B5_02709	COG1674	D	DNA segregation ATPase FtsK/SpoIIIE and related proteins
B5_02713	COG1363	G	Cellulase M and related proteins
B5_02719	COG1523	G	Type II secretory pathway, pullulanase PulA and related glycosidases
B5_02723	COG0624	E	Acetylornithine deacetylase/Succinyl-diaminopimelate desuccinylase and related deacylases
B5_02728	COG2081	R	Predicted flavoproteins
B5_02734	COG0495	J	Leucyl-tRNA synthetase
B5_02742	COG0192	H	S-adenosylmethionine synthetase
B5_02743	COG1866	C	Phosphoenolpyruvate carboxykinase (ATP)
B5_02774	COG1165	H	2-succinyl-6-hydroxy-2,4-cyclohexadiene-1-carboxylate synthase
B5_02779	COG0058	G	Glucan phosphorylase
B5_02780	COG0297	G	Glycogen synthase
B5_02782	COG0448	G	ADP-glucose pyrophosphorylase
B5_02783	COG0296	G	1,4-alpha-glucan branching enzyme
B5_02790	COG0737	F	5'-nucleotidase/2',3'-cyclic phosphodiesterase and related esterases
B5_02837	COG0841	V	Cation/multidrug efflux pump
B5_02842	COG0166	G	Glucose-6-phosphate isomerase
B5_02844	COG1979	C	Uncharacterized oxidoreductases, Fe-dependent alcohol dehydrogenase family
B5_02847	COG0436	E	Aspartate/tyrosine/aromatic aminotransferase
B5_02860	COG1009	CP	NADH:ubiquinone oxidoreductase subunit 5 (chain L)/Multisubunit Na+/H+ antiporter, MnhA subunit
B5_02880	COG0260	E	Leucyl aminopeptidase
B5_02887	COG1252	C	NADH dehydrogenase, FAD-containing subunit
B5_02897	COG0498	E	Threonine synthase
B5_02898	COG0460	E	Homoserine dehydrogenase
B5_02908	COG0320	H	Lipoate synthase
B5_02924	COG0719	O	ABC-type transport system involved in Fe-S cluster assembly, permease component
B5_02926	COG0520	E	Selenocysteine lyase
B5_02927	COG0719	O	ABC-type transport system involved in Fe-S cluster assembly, permease component
B5_02938	COG1960	I	Acyl-CoA dehydrogenases
B5_02939	COG0183	I	Acetyl-CoA acetyltransferase
B5_02940	COG1250	I	3-hydroxyacyl-CoA dehydrogenase
B5_02947	COG0161	H	Adenosylmethionine-8-amino-7-oxononanoate aminotransferase
B5_02969	COG0557	K	Exoribonuclease R
B5_02977	COG0148	G	Enolase
B5_02978	COG0696	G	Phosphoglyceromutase
B5_02980	COG0126	G	3-phosphoglycerate kinase
B5_02981	COG0057	G	Glyceraldehyde-3-phosphate dehydrogenase/erythrose-4-phosphate dehydrogenase
B5_02990	COG1481	S	Uncharacterized protein conserved in bacteria
B5_02995	COG0492	O	Thioredoxin reductase
B5_03003	COG0141	E	Histidinol dehydrogenase
B5_03014	COG0178	L	Excinuclease ATPase subunit
B5_03015	COG0556	L	Helicase subunit of the DNA excision repair complex
B5_03022	COG0793	M	Periplasmic protease
B5_03032	COG1186	J	Protein chain release factor B
B5_03033	COG0653	U	Preprotein translocase subunit SecA (ATPase, RNA helicase)
B5_03099	COG0653	U	Preprotein translocase subunit SecA (ATPase, RNA helicase)
B5_03138	COG0381	M	UDP-N-acetylglucosamine 2-epimerase
B5_03147	COG0527	E	Aspartokinases
B5_03150	COG1012	C	NAD-dependent aldehyde dehydrogenases
B5_03165	COG1486	G	Alpha-galactosidases/6-phospho-beta-glucosidases, family 4 of glycosyl hydrolases
B5_03187	COG0591	ER	Na+/proline symporter
B5_03202	COG0553	KL	Superfamily II DNA/RNA helicases, SNF2 family
B5_03249	COG1904	G	Glucuronate isomerase
B5_03252	COG1501	G	Alpha-glucosidases, family 31 of glycosyl hydrolases
B5_03271	COG1109	G	Phosphomannomutase
B5_03274	COG1004	M	Predicted UDP-glucose 6-dehydrogenase
B5_03305	COG1077	D	Actin-like ATPase involved in cell morphogenesis
B5_03310	COG0405	E	Gamma-glutamyltransferase
B5_03319	COG0766	M	UDP-N-acetylglucosamine enolpyruvyl transferase
B5_03334	COG0055	C	F0F1-type ATP synthase, beta subunit
B5_03336	COG0056	C	F0F1-type ATP synthase, alpha subunit
B5_03344	COG0112	E	Glycine/serine hydroxymethyltransferase
B5_03353	COG0216	J	Protein chain release factor A
B5_03357	COG1158	K	Transcription termination factor
B5_03358	COG1494	G	Fructose-1,6-bisphosphatase/sedoheptulose 1,7-bisphosphatase and related proteins
B5_03359	COG0766	M	UDP-N-acetylglucosamine enolpyruvyl transferase
B5_03364	COG0504	F	CTP synthase (UTP-ammonia lyase)
B5_03366	COG1884	I	Methylmalonyl-CoA mutase, N-terminal domain/subunit
B5_03368	COG1960	I	Acyl-CoA dehydrogenases
B5_03371	COG0183	I	Acetyl-CoA acetyltransferase
B5_03372	COG0247	C	Fe-S oxidoreductase
B5_03375	COG0018	J	Arginyl-tRNA synthetase
B5_03381	COG0744	M	Membrane carboxypeptidase (penicillin-binding protein)
B5_03385	COG2252	R	Permeases
B5_03387	COG1078	R	HD superfamily phosphohydrolases
B5_03406	COG0423	J	Glycyl-tRNA synthetase (class II)
B5_03410	COG1621	G	Beta-fructosidases (levanase/invertase)
B5_03411	COG1263	G	Phosphotransferase system IIC components, glucose/maltose/N-acetylglucosamine-specific
B5_03416	COG0686	E	Alanine dehydrogenase
B5_03416	COG0686	E	Alanine dehydrogenase
B5_03420	COG0591	ER	Na+/proline symporter
B5_03426	COG0843	C	Heme/copper-type cytochrome/quinol oxidases, subunit 1
B5_03437	COG1929	G	Glycerate kinase
B5_03447	COG5002	T	Signal transduction histidine kinase
B5_03449	COG0104	F	Adenylosuccinate synthase
B5_03450	COG0305	L	Replicative DNA helicase
B5_03452	COG3887	T	Predicted signaling protein consisting of a modified GGDEF domain and a DHH domain
B5_03458	COG0012	J	Predicted GTPase, probable translation factor
B5_03459	COG0243	C	Anaerobic dehydrogenases, typically selenocysteine-containing
B5_03468	COG0445	D	NAD/FAD-utilizing enzyme apparently involved in cell division
B5_03469	COG0486	R	Predicted GTPase
PA_3_00181	COG1021	Q	Peptide arylation enzymes
PA_3_00183	COG1020	Q	Non-ribosomal peptide synthetase modules and related proteins
PA_3_00183	COG1020	Q	Non-ribosomal peptide synthetase modules and related proteins
PA_3_00200	COG0833	E	Amino acid transporters
PA_3_00219	COG1404	O	Subtilisin-like serine proteases
PA_3_00422	COG3858	R	Predicted glycosyl hydrolase
PA_3_00476	COG1674	D	DNA segregation ATPase FtsK/SpoIIIE and related proteins
PA_3_00520	COG1132	V	ABC-type multidrug transport system, ATPase and permease components
PA_3_00557	COG2721	G	Altronate dehydratase
PA_3_00558	COG0246	G	Mannitol-1-phosphate/altronate dehydrogenases
PA_3_00560	COG1904	G	Glucuronate isomerase
PA_3_00572	COG1874	G	Beta-galactosidase
PA_3_00576	COG0673	R	Predicted dehydrogenases and related proteins
PA_3_00588	COG4806	G	L-rhamnose isomerase
PA_3_00589	COG1070	G	Sugar (pentulose and hexulose) kinases
PA_3_00590	COG3347	S	Uncharacterized conserved protein
PA_3_00616	COG2718	S	Uncharacterized conserved protein
PA_3_00731	COG0366	G	Glycosidases
PA_3_00777	COG5013	C	Nitrate reductase alpha subunit
PA_3_00778	COG1140	C	Nitrate reductase beta subunit
PA_3_00885	COG4096	V	Type I site-specific restriction-modification system, R (restriction) subunit and related helicases
PA_3_00888	COG1609	K	Transcriptional regulators
PA_3_00889	COG2182	G	Maltose-binding periplasmic proteins/domains
PA_3_00890	COG1175	G	ABC-type sugar transport systems, permease components
PA_3_00892	COG1874	G	Beta-galactosidase
PA_3_00893	COG3867	G	Arabinogalactan endo-1,4-beta-galactosidase
PA_3_00936	COG3408	G	Glycogen debranching enzyme
PA_3_01290	COG0318	IQ	Acyl-CoA synthetases (AMP-forming)/AMP-acid ligases II
PA_3_01354	COG0553	KL	Superfamily II DNA/RNA helicases, SNF2 family
PA_3_01357	COG3587	V	Restriction endonuclease
PA_3_01361	COG3284	QK	Transcriptional activator of acetoin/glycerol metabolism
PA_3_01363	COG0022	C	Pyruvate/2-oxoglutarate dehydrogenase complex, dehydrogenase (E1) component, eukaryotic type, beta subunit
PA_3_01396	COG1113	E	Gamma-aminobutyrate permease and related permeases
PA_3_01401	COG1472	G	Beta-glucosidase-related glycosidases
PA_3_01402	COG3876	S	Uncharacterized protein conserved in bacteria
PA_3_01417	COG0383	G	Alpha-mannosidase
PA_3_01417	COG0383	G	Alpha-mannosidase
PA_3_01517	COG2233	F	Xanthine/uracil permeases
PA_3_01570	COG1960	I	Acyl-CoA dehydrogenases
PA_3_01571	COG0318	IQ	Acyl-CoA synthetases (AMP-forming)/AMP-acid ligases II
PA_3_01572	COG0439	I	Biotin carboxylase
PA_3_01576	COG4799	I	Acetyl-CoA carboxylase, carboxyltransferase component (subunits alpha and beta)
PA_3_01606	COG0174	E	Glutamine synthetase
PA_3_01663	COG2217	P	Cation transport ATPase
PA_3_01687	COG0376	P	Catalase (peroxidase I)
PA_3_01708	COG0243	C	Anaerobic dehydrogenases, typically selenocysteine-containing
PA_3_01820	COG4412	S	Uncharacterized protein conserved in bacteria
PA_3_01849	COG2723	G	Beta-glucosidase/6-phospho-beta-glucosidase/beta-galactosidase
PA_3_01850	COG1455	G	Phosphotransferase system cellobiose-specific component IIC
PA_3_01862	COG3507	G	Beta-xylosidase
PA_3_01876	COG3533	S	Uncharacterized protein conserved in bacteria
PA_3_01881	COG3534	G	Alpha-L-arabinofuranosidase
PA_3_01883	COG3534	G	Alpha-L-arabinofuranosidase
PA_3_01892	COG2160	G	L-arabinose isomerase
PA_3_01893	COG1069	C	Ribulose kinase
PA_3_01897	COG1129	G	ABC-type sugar transport system, ATPase component
PA_3_01898	COG4213	G	ABC-type xylose transport system, periplasmic component
PA_3_01947	COG1012	C	NAD-dependent aldehyde dehydrogenases
PA_3_01977	COG0365	I	Acyl-coenzyme A synthetases/AMP-(fatty) acid ligases
PA_3_01986	COG1012	C	NAD-dependent aldehyde dehydrogenases
PA_3_02022	COG3104	E	Dipeptide/tripeptide permease
PA_3_02033	COG0183	I	Acetyl-CoA acetyltransferase
PA_3_02035	COG1012	C	NAD-dependent aldehyde dehydrogenases
PA_3_02043	COG1541	H	Coenzyme F390 synthetase
PA_3_02158	COG1653	G	ABC-type sugar transport system, periplasmic component
PA_3_02168	COG3250	G	Beta-galactosidase/beta-glucuronidase
PA_3_02175	COG3345	G	Alpha-galactosidase
PA_3_02358	COG1012	C	NAD-dependent aldehyde dehydrogenases
PA_3_02361	COG0626	E	Cystathionine beta-lyases/cystathionine gamma-synthases
PA_3_02363	COG0006	E	Xaa-Pro aminopeptidase
PA_3_02365	COG1027	E	Aspartate ammonia-lyase
PA_3_02443	COG0209	F	Ribonucleotide reductase, alpha subunit
PA_3_02678	COG0028	EH	Thiamine pyrophosphate-requiring enzymes [acetolactate synthase, pyruvate dehydrogenase (cytochrome), glyoxylate carboligase, phosphonopyruvate decarboxylase]
PA_3_02719	COG0072	J	Phenylalanyl-tRNA synthetase beta subunit
PA_3_02873	COG0427	C	Acetyl-CoA hydrolase
PA_3_02907	COG3858	R	Predicted glycosyl hydrolase
PA_3_03000	COG0841	V	Cation/multidrug efflux pump
PA_3_03068	COG1012	C	NAD-dependent aldehyde dehydrogenases
PA_3_03336	COG0334	E	Glutamate dehydrogenase/leucine dehydrogenase
PA_3_03344	COG1129	G	ABC-type sugar transport system, ATPase component
PA_3_03395	COG3775	G	Phosphotransferase system, galactitol-specific IIC component
PA_3_03419	COG1109	G	Phosphomannomutase
PA_3_03432	COG0399	M	Predicted pyridoxal phosphate-dependent enzyme apparently involved in regulation of cell wall biogenesis
PA_3_03433	COG1086	MG	Predicted nucleoside-diphosphate sugar epimerases
PA_3_03527	COG2721	G	Altronate dehydratase
PA_3_03532	COG1312	G	D-mannonate dehydratase
PA_3_03535	COG2055	C	Malate/L-lactate dehydrogenases
PA_3_03577	COG1113	E	Gamma-aminobutyrate permease and related permeases
Sah69_00001	COG0296	G	1,4-alpha-glucan branching enzyme
Sah69_00277	COG0683	E	ABC-type branched-chain amino acid transport systems, periplasmic component
Sah69_00288	COG2217	P	Cation transport ATPase
Sah69_00603	COG1210	M	UDP-glucose pyrophosphorylase
Sah69_00639	COG0458	EF	Carbamoylphosphate synthase large subunit (split gene in MJ)
Sah69_00748	COG1088	M	dTDP-D-glucose 4,6-dehydratase
Sah69_00775	COG4584	L	Transposase and inactivated derivatives
Sah69_00778	COG2723	G	Beta-glucosidase/6-phospho-beta-glucosidase/beta-galactosidase
Sah69_00779	COG1455	G	Phosphotransferase system cellobiose-specific component IIC
Sah69_00918	COG1012	C	NAD-dependent aldehyde dehydrogenases
Sah69_01092	COG0653	U	Preprotein translocase subunit SecA (ATPase, RNA helicase)
Sah69_01289	COG1882	C	Pyruvate-formate lyase
Sah69_01762	COG2508	TQ	Regulator of polyketide synthase expression
Sah69_02179	COG0577	V	ABC-type antimicrobial peptide transport system, permease component
Sah69_02322	COG0069	E	Glutamate synthase domain 2
Sah69_02399	COG1914	P	Mn2+ and Fe2+ transporters of the NRAMP family
Sah69_02401	COG2217	P	Cation transport ATPase
Sah69_02890	COG0376	P	Catalase (peroxidase I)
Y4.1MC1_00206	COG1020	Q	Non-ribosomal peptide synthetase modules and related proteins
Y4.1MC1_00206	COG1020	Q	Non-ribosomal peptide synthetase modules and related proteins
Y4.1MC1_00307	COG0653	U	Preprotein translocase subunit SecA (ATPase, RNA helicase)
Y4.1MC1_00312	COG4584	L	Transposase and inactivated derivatives
Y4.1MC1_00492	COG0753	P	Catalase
Y4.1MC1_00548	COG0733	R	Na+-dependent transporters of the SNF family
Y4.1MC1_00607	COG0531	E	Amino acid transporters
Y4.1MC1_00765	COG1165	H	2-succinyl-6-hydroxy-2,4-cyclohexadiene-1-carboxylate synthase
Y4.1MC1_00807	COG0624	E	Acetylornithine deacetylase/Succinyl-diaminopimelate desuccinylase and related deacylases
Y4.1MC1_00811	COG1523	G	Type II secretory pathway, pullulanase PulA and related glycosidases
Y4.1MC1_00822	COG1674	D	DNA segregation ATPase FtsK/SpoIIIE and related proteins
Y4.1MC1_00833	COG0744	M	Membrane carboxypeptidase (penicillin-binding protein)
Y4.1MC1_00869	COG0587	L	DNA polymerase III, alpha subunit
Y4.1MC1_00941	COG0527	E	Aspartokinases
Y4.1MC1_01034	COG0608	L	Single-stranded DNA-specific exonuclease
Y4.1MC1_01045	COG0841	V	Cation/multidrug efflux pump
Y4.1MC1_01068	COG0768	M	Cell division protein FtsI/penicillin-binding protein 2
Y4.1MC1_01120	COG1480	R	Predicted membrane-associated HD superfamily hydrolase
Y4.1MC1_01130	COG0358	L	DNA primase (bacterial type)
Y4.1MC1_01395	COG0147	EH	Anthranilate/para-aminobenzoate synthases component I
Y4.1MC1_01424	COG1199	KL	Rad3-related DNA helicases
Y4.1MC1_01464	COG1231	E	Monoamine oxidase
Y4.1MC1_01493	COG1455	G	Phosphotransferase system cellobiose-specific component IIC
Y4.1MC1_01494	COG2723	G	Beta-glucosidase/6-phospho-beta-glucosidase/beta-galactosidase
Y4.1MC1_01510	COG0626	E	Cystathionine beta-lyases/cystathionine gamma-synthases
Y4.1MC1_01627	COG0471	P	Di- and tricarboxylate transporters
Y4.1MC1_01634	COG2368	Q	Aromatic ring hydroxylase
Y4.1MC1_01657	COG0833	E	Amino acid transporters
Y4.1MC1_01770	COG2217	P	Cation transport ATPase
Y4.1MC1_01779	COG1132	V	ABC-type multidrug transport system, ATPase and permease components
Y4.1MC1_01867	COG3261	C	Ni,Fe-hydrogenase III large subunit
Y4.1MC1_01874	COG1509	E	Lysine 2,3-aminomutase
Y4.1MC1_01907	COG0243	C	Anaerobic dehydrogenases, typically selenocysteine-containing
Y4.1MC1_01915	COG4909	Q	Propanediol dehydratase, large subunit
Y4.1MC1_01953	COG0798	P	Arsenite efflux pump ACR3 and related permeases
Y4.1MC1_01977	COG1112	L	Superfamily I DNA and RNA helicases and helicase subunits
Y4.1MC1_02002	COG0610	V	Type I site-specific restriction-modification system, R (restriction) subunit and related helicases
Y4.1MC1_02006	COG4548	P	Nitric oxide reductase activation protein
Y4.1MC1_02026	COG1331	O	Highly conserved protein containing a thioredoxin domain
Y4.1MC1_02036	COG4584	L	Transposase and inactivated derivatives
Y4.1MC1_02048	COG3002	S	Uncharacterized protein conserved in bacteria
Y4.1MC1_02052	COG0661	R	Predicted unusual protein kinase
Y4.1MC1_02055	COG0068	O	Hydrogenase maturation factor
Y4.1MC1_02067	COG0374	C	Ni,Fe-hydrogenase I large subunit
Y4.1MC1_02097	COG0068	O	Hydrogenase maturation factor
Y4.1MC1_02103	COG0374	C	Ni,Fe-hydrogenase I large subunit
Y4.1MC1_02116	COG2759	F	Formyltetrahydrofolate synthetase
Y4.1MC1_02217	COG1012	C	NAD-dependent aldehyde dehydrogenases
Y4.1MC1_02221	COG3962	E	Acetolactate synthase
Y4.1MC1_02224	COG1129	G	ABC-type sugar transport system, ATPase component
Y4.1MC1_02287	COG2610	GE	H+/gluconate symporter and related permeases
Y4.1MC1_02307	COG0365	I	Acyl-coenzyme A synthetases/AMP-(fatty) acid ligases
Y4.1MC1_02352	COG0747	E	ABC-type dipeptide transport system, periplasmic component
Y4.1MC1_02460	COG1529	C	Aerobic-type carbon monoxide dehydrogenase, large subunit CoxL/CutL homologs
Y4.1MC1_02467	COG3284	QK	Transcriptional activator of acetoin/glycerol metabolism
Y4.1MC1_02471	COG1063	ER	Threonine dehydrogenase and related Zn-dependent dehydrogenases
Y4.1MC1_02474	COG3775	G	Phosphotransferase system, galactitol-specific IIC component
Y4.1MC1_02555	COG1063	ER	Threonine dehydrogenase and related Zn-dependent dehydrogenases
Y4.1MC1_02615	COG0323	L	DNA mismatch repair enzyme (predicted ATPase)
Y4.1MC1_02618	COG0146	EQ	N-methylhydantoinase B/acetone carboxylase, alpha subunit
Y4.1MC1_02619	COG0145	EQ	N-methylhydantoinase A/acetone carboxylase, beta subunit
Y4.1MC1_02726	COG0357	M	Predicted S-adenosylmethionine-dependent methyltransferase involved in bacterial cell division
Y4.1MC1_02726	COG0357	M	Predicted S-adenosylmethionine-dependent methyltransferase involved in bacterial cell division
Y4.1MC1_02726	COG0357	M	Predicted S-adenosylmethionine-dependent methyltransferase involved in bacterial cell division
Y4.1MC1_02764	COG0144	J	tRNA and rRNA cytosine-C5-methylases
Y4.1MC1_02955	COG0366	G	Glycosidases
Y4.1MC1_02959	COG3408	G	Glycogen debranching enzyme
Y4.1MC1_02976	COG1012	C	NAD-dependent aldehyde dehydrogenases
Y4.1MC1_02980	COG4584	L	Transposase and inactivated derivatives
Y4.1MC1_03063	COG4166	E	ABC-type oligopeptide transport system, periplasmic component
Y4.1MC1_03126	COG0166	G	Glucose-6-phosphate isomerase
Y4.1MC1_03148	COG0419	L	ATPase involved in DNA repair
Y4.1MC1_03150	COG1074	L	ATP-dependent exoDNAse (exonuclease V) beta subunit (contains helicase and exonuclease domains)
Y4.1MC1_03151	COG3857	L	ATP-dependent nuclease, subunit B
Y4.1MC1_03234	COG0446	R	Uncharacterized NAD(FAD)-dependent dehydrogenases
Y4.1MC1_03263	COG0366	G	Glycosidases
Y4.1MC1_03290	COG2766	T	Putative Ser protein kinase
Y4.1MC1_03341	COG1620	C	L-lactate permease
Y4.1MC1_03439	COG1529	C	Aerobic-type carbon monoxide dehydrogenase, large subunit CoxL/CutL homologs
Y4.1MC1_03445	COG1012	C	NAD-dependent aldehyde dehydrogenases
Y4.1MC1_03470	COG1486	G	Alpha-galactosidases/6-phospho-beta-glucosidases, family 4 of glycosyl hydrolases
Y4.1MC1_03471	COG1263	G	Phosphotransferase system IIC components, glucose/maltose/N-acetylglucosamine-specific
Y4.1MC1_03497	COG4806	G	L-rhamnose isomerase
Y4.1MC1_03498	COG1070	G	Sugar (pentulose and hexulose) kinases
Y4.1MC1_03524	COG2141	C	Coenzyme F420-dependent N5,N10-methylene tetrahydromethanopterin reductase and related flavin-dependent oxidoreductases
Y4.1MC1_03559	COG1012	C	NAD-dependent aldehyde dehydrogenases
Y4.1MC1_03574	COG0046	F	Phosphoribosylformylglycinamidine (FGAM) synthase, synthetase domain
Y4.1MC1_03698	COG0161	H	Adenosylmethionine-8-amino-7-oxononanoate aminotransferase
Y4.1MC1_03769	COG1454	C	Alcohol dehydrogenase, class IV
Y4.1MC1_03787	COG0183	I	Acetyl-CoA acetyltransferase
Y4.1MC1_03822	COG1621	G	Beta-fructosidases (levanase/invertase)
Y4.1MC1_03832	COG0475	P	Kef-type K+ transport systems, membrane components
Y4.1MC1_03854	COG1929	G	Glycerate kinase
Y4.1MC1_03919	COG3535	S	Uncharacterized conserved protein
Y4.1MC1_03920	COG0145	EQ	N-methylhydantoinase A/acetone carboxylase, beta subunit
ATCC_7953_00074	COG2217	P	Cation transport ATPase
ATCC_7953_00258	COG1263	G	Phosphotransferase system IIC components, glucose/maltose/N-acetylglucosamine-specific
ATCC_7953_00259	COG1486	G	Alpha-galactosidases/6-phospho-beta-glucosidases, family 4 of glycosyl hydrolases
ATCC_7953_01402	COG3587	V	Restriction endonuclease
ATCC_7953_01611	COG2217	P	Cation transport ATPase
ATCC_7953_02159	COG1929	G	Glycerate kinase
ATCC_7953_02635	COG1263	G	Phosphotransferase system IIC components, glucose/maltose/N-acetylglucosamine-specific
ATCC_7953_02904	COG0018	J	Arginyl-tRNA synthetase
ATCC_7953_03009	COG0296	G	1,4-alpha-glucan branching enzyme
22_00277	COG1012	C	NAD-dependent aldehyde dehydrogenases
22_00546	COG1904	G	Glucuronate isomerase
22_00550	COG3664	G	Beta-xylosidase
22_00551	COG3661	G	Alpha-glucuronidase
22_00554	COG1653	G	ABC-type sugar transport system, periplasmic component
22_00662	COG2060	P	K+-transporting ATPase, A chain
22_00663	COG2216	P	High-affinity K+ transport system, ATPase chain B
22_01099	COG0286	V	Type I restriction-modification system methyltransferase subunit
22_01101	COG0610	V	Type I site-specific restriction-modification system, R (restriction) subunit and related helicases
22_01168	COG0841	V	Cation/multidrug efflux pump
22_01312	COG1785	P	Alkaline phosphatase
22_01855	COG3345	G	Alpha-galactosidase
22_02359	COG4412	S	Uncharacterized protein conserved in bacteria
22_02454	COG1132	V	ABC-type multidrug transport system, ATPase and permease components
22_02455	COG1132	V	ABC-type multidrug transport system, ATPase and permease components
22_03174	COG1012	C	NAD-dependent aldehyde dehydrogenases
53_00137	COG1012	C	NAD-dependent aldehyde dehydrogenases
53_00888	COG0610	V	Type I site-specific restriction-modification system, R (restriction) subunit and related helicases
53_01771	COG3209	M	Rhs family protein
A1_01958	COG1002	V	Type II restriction enzyme, methylase subunits
A1_02374	COG0610	V	Type I site-specific restriction-modification system, R (restriction) subunit and related helicases
A1_02473	COG0286	V	Type I restriction-modification system methyltransferase subunit
A1_02686	COG3344	L	Retron-type reverse transcriptase
A1_02916	COG0114	C	Fumarase
A1_02945	COG1506	E	Dipeptidyl aminopeptidases/acylaminoacyl-peptidases
B4109_01291	COG3345	G	Alpha-galactosidase
C1BS50MT1_00209	COG2508	TQ	Regulator of polyketide synthase expression
C1BS50MT1_00594	COG1115	E	Na+/alanine symporter
C1BS50MT1_00631	COG1012	C	NAD-dependent aldehyde dehydrogenases
C1BS50MT1_00927	COG1887	M	Putative glycosyl/glycerophosphate transferases involved in teichoic acid biosynthesis TagF/TagB/EpsJ/RodC
C1BS50MT1_01195	COG4096	V	Type I site-specific restriction-modification system, R (restriction) subunit and related helicases
C1BS50MT1_01196	COG0286	V	Type I restriction-modification system methyltransferase subunit
C1BS50MT1_02226	COG1012	C	NAD-dependent aldehyde dehydrogenases
C1BS50MT1_02230	COG0145	EQ	N-methylhydantoinase A/acetone carboxylase, beta subunit
C1BS50MT1_02267	COG0166	G	Glucose-6-phosphate isomerase
C1BS50MT1_02817	COG0402	FR	Cytosine deaminase and related metal-dependent hydrolases
C1BS50MT1_02818	COG2252	R	Permeases
C1BS50MT1_02822	COG1529	C	Aerobic-type carbon monoxide dehydrogenase, large subunit CoxL/CutL homologs
C1BS50MT1_03328	COG0277	C	FAD/FMN-containing dehydrogenases
D1_01012	COG1479	S	Uncharacterized conserved protein
DSM_458_00512	COG3344	L	Retron-type reverse transcriptase
DSM_458_00535	COG3344	L	Retron-type reverse transcriptase
DSM_458_00771	COG3209	M	Rhs family protein
DSM_458_01604	COG0744	M	Membrane carboxypeptidase (penicillin-binding protein)
DSM_458_01805	COG3209	M	Rhs family protein
DSM_458_01810	COG3209	M	Rhs family protein
DSM_458_03420	COG1087	M	UDP-glucose 4-epimerase
P3_03014	COG0610	V	Type I site-specific restriction-modification system, R (restriction) subunit and related helicases
GS_1_00509	COG0183	I	Acetyl-CoA acetyltransferase
GS_1_00510	COG0318	IQ	Acyl-CoA synthetases (AMP-forming)/AMP-acid ligases II
GS_1_00656	COG0620	E	Methionine synthase II (cobalamin-independent)
GS_1_00852	COG3250	G	Beta-galactosidase/beta-glucuronidase
GS_1_01581	COG0065	E	3-isopropylmalate dehydratase large subunit
GS_1_02092	COG3435	Q	Gentisate 1,2-dioxygenase
GS_1_02096	COG0654	HC	2-polyprenyl-6-methoxyphenol hydroxylase and related FAD-dependent oxidoreductases
GS_1_02100	COG1012	C	NAD-dependent aldehyde dehydrogenases
GS_1_02117	COG0654	HC	2-polyprenyl-6-methoxyphenol hydroxylase and related FAD-dependent oxidoreductases
GS_1_02208	COG1271	C	Cytochrome bd-type quinol oxidase, subunit 1
GS_1_02413	COG0334	E	Glutamate dehydrogenase/leucine dehydrogenase
GS_1_02416	COG0833	E	Amino acid transporters
GS_1_02786	COG1069	C	Ribulose kinase
GS_1_03564	COG1012	C	NAD-dependent aldehyde dehydrogenases
GS_1_03567	COG2721	G	Altronate dehydratase
GS_1_03568	COG4948	MR	L-alanine-DL-glutamate epimerase and related enzymes of enolase superfamily
KCTC_3921_03758	COG2252	R	Permeases
KCTC_3921_03759	COG0519	F	GMP synthase, PP-ATPase domain/subunit
KCTC_3921_03764	COG0114	C	Fumarase
KCTC_3921_03765	COG0459	O	Chaperonin GroEL (HSP60 family)
SURF_114_00576	COG1249	C	Pyruvate/2-oxoglutarate dehydrogenase complex, dihydrolipoamide dehydrogenase (E3) component, and related enzymes
SURF_114_02815	COG0141	E	Histidinol dehydrogenase
SURF_114_03332	COG3533	S	Uncharacterized protein conserved in bacteria
SURF_48B_03152	COG1087	M	UDP-glucose 4-epimerase
SURF_48B_03207	COG0388	R	Predicted amidohydrolase
DSM_465_00004	COG2814	G	Arabinose efflux permease
DSM_465_01742	COG1004	M	Predicted UDP-glucose 6-dehydrogenase
DSM_465_01880	COG1904	G	Glucuronate isomerase
DSM_465_02029	COG3037	S	Uncharacterized protein conserved in bacteria
NG80_2_02944	COG4889	R	Predicted helicase
JSC_T9a_02438	COG0677	M	UDP-N-acetyl-D-mannosaminuronate dehydrogenase
JSC_T9a_02441	COG0381	M	UDP-N-acetylglucosamine 2-epimerase
JSC_T9a_02442	COG2610	GE	H+/gluconate symporter and related permeases
JSC_T9a_03373	COG3858	R	Predicted glycosyl hydrolase
KCTC3902_00002	COG3661	G	Alpha-glucuronidase
KCTC3902_02944	COG4626	R	Phage terminase-like protein, large subunit
KCTC3902_03542	COG3507	G	Beta-xylosidase
KCTC3902_03543	COG2115	G	Xylose isomerase
KCTC3902_03544	COG1070	G	Sugar (pentulose and hexulose) kinases
OS27_01048	COG2851	C	H+/citrate symporter
OS27_01051	COG1012	C	NAD-dependent aldehyde dehydrogenases
OS27_03289	COG1087	M	UDP-glucose 4-epimerase
C56_YS93_02545	COG0111	HE	Phosphoglycerate dehydrogenase and related dehydrogenases
C56_YS93_03919	COG0042	J	tRNA-dihydrouridine synthase
C56_YS93_03919	COG0042	J	tRNA-dihydrouridine synthase
NBRC_107763_02890	COG1002	V	Type II restriction enzyme, methylase subunits
NBRC_107763_03031	COG0247	C	Fe-S oxidoreductase
NBRC_107763_03032	COG0277	C	FAD/FMN-containing dehydrogenases
NBRC_107763_03629	COG2766	T	Putative Ser protein kinase
DSM_2542_03871	COG1979	C	Uncharacterized oxidoreductases, Fe-dependent alcohol dehydrogenase family
GT23_02709	COG1783	R	Phage terminase large subunit
GT23_02710	COG5518	R	Bacteriophage capsid portal protein
GT23_03213	COG2723	G	Beta-glucosidase/6-phospho-beta-glucosidase/beta-galactosidase
W_2_01056	COG0768	M	Cell division protein FtsI/penicillin-binding protein 2
W_2_01216	COG3037	S	Uncharacterized protein conserved in bacteria
W_2_01219	COG3711	K	Transcriptional antiterminator
W_2_01330	COG0145	EQ	N-methylhydantoinase A/acetone carboxylase, beta subunit
W_2_01985	COG0366	G	Glycosidases
W_2_02082	COG0654	HC	2-polyprenyl-6-methoxyphenol hydroxylase and related FAD-dependent oxidoreductases
W_2_02111	COG1012	C	NAD-dependent aldehyde dehydrogenases
W_2_02257	COG3209	M	Rhs family protein
W_2_02376	COG1012	C	NAD-dependent aldehyde dehydrogenases
W_2_03600	COG3533	S	Uncharacterized protein conserved in bacteria
W_2_03632	COG1904	G	Glucuronate isomerase
W_2_03897	COG1012	C	NAD-dependent aldehyde dehydrogenases
W_2_03905	COG1070	G	Sugar (pentulose and hexulose) kinases
W_2_03945	COG0235	G	Ribulose-5-phosphate 4-epimerase and related epimerases and aldolases
W_2_03946	COG1063	ER	Threonine dehydrogenase and related Zn-dependent dehydrogenases
Y4.1MC1_02079	COG0534	V	Na+-driven multidrug efflux pump
PA_3_00562	COG3328	L	Transposase and inactivated derivatives
B5_01096	COG0769	M	UDP-N-acetylmuramyl tripeptide synthase
B5_02196	COG0755	O	ABC-type transport system involved in cytochrome c biogenesis, permease component
B5_03379	COG0010	E	Arginase/agmatinase/formimionoglutamate hydrolase, arginase family
B5_02959	COG3546	P	Mn-containing catalase
PA_3_03396	COG1063	ER	Threonine dehydrogenase and related Zn-dependent dehydrogenases
B5_02384	COG0761	IM	Penicillin tolerance protein
ATCC_7953_00032	COG1088	M	dTDP-D-glucose 4,6-dehydratase
B5_00131	COG0090	J	Ribosomal protein L2
B5_00927	COG0182	J	Predicted translation initiation factor 2B subunit, eIF-2B alpha/beta/delta family
B5_01259	COG0136	E	Aspartate-semialdehyde dehydrogenase
PA_3_00349	COG1823	R	Predicted Na+/dicarboxylate symporter
B5_02668	COG0686	E	Alanine dehydrogenase
B5_00595	COG3481	R	Predicted HD-superfamily hydrolase
B5_02772	COG0447	H	Dihydroxynaphthoic acid synthase
B5_02305	COG1570	L	Exonuclease VII, large subunit
B5_01928	COG1653	G	ABC-type sugar transport system, periplasmic component
Y4.1MC1_03557	COG1132	V	ABC-type multidrug transport system, ATPase and permease components
Y4.1MC1_02253	COG0160	E	4-aminobutyrate aminotransferase and related aminotransferases
PA_3_02439	COG1301	C	Na+/H+-dicarboxylate symporters
Y4.1MC1_01527	COG1012	C	NAD-dependent aldehyde dehydrogenases
C1BS50MT1_00973	COG1088	M	dTDP-D-glucose 4,6-dehydratase
B5_00014	COG0516	F	IMP dehydrogenase/GMP reductase
B5_01716	COG1263	G	Phosphotransferase system IIC components, glucose/maltose/N-acetylglucosamine-specific
B5_02603	COG2025	C	Electron transfer flavoprotein, alpha subunit
Y4.1MC1_03236	COG1012	C	NAD-dependent aldehyde dehydrogenases
W_2_02351	COG1167	KE	Transcriptional regulators containing a DNA-binding HTH domain and an aminotransferase domain (MocR family) and their eukaryotic orthologs
Y4.1MC1_02227	COG0673	R	Predicted dehydrogenases and related proteins
B5_02381	COG0648	L	Endonuclease IV
PA_3_03397	COG1063	ER	Threonine dehydrogenase and related Zn-dependent dehydrogenases
Y4.1MC1_03499	COG1454	C	Alcohol dehydrogenase, class IV
B5_02888	COG0492	O	Thioredoxin reductase
Y4.1MC1_02031	COG0438	M	Glycosyltransferase
22_00545	COG0663	R	Carbonic anhydrases/acetyltransferases, isoleucine patch superfamily
22_00545	COG0663	R	Carbonic anhydrases/acetyltransferases, isoleucine patch superfamily
PA_3_01362	COG1071	C	Pyruvate/2-oxoglutarate dehydrogenase complex, dehydrogenase (E1) component, eukaryotic type, alpha subunit
T12_01807	COG3328	L	Transposase and inactivated derivatives
T12_03026	COG3328	L	Transposase and inactivated derivatives
Y4.1MC1_02370	COG0665	E	Glycine/D-amino acid oxidases (deaminating)
W_2_01215	COG1735	R	Predicted metal-dependent hydrolase with the TIM-barrel fold
C1BS50MT1_02751	COG3328	L	Transposase and inactivated derivatives
Y4.1MC1_01899	COG3328	L	Transposase and inactivated derivatives
D1_00203	COG4626	R	Phage terminase-like protein, large subunit
B5_01147	COG0144	J	tRNA and rRNA cytosine-C5-methylases
Y4.1MC1_02058	COG0409	O	Hydrogenase maturation factor
B5_01132	COG0167	F	Dihydroorotate dehydrogenase
B5_01132	COG0167	F	Dihydroorotate dehydrogenase
B5_01003	COG0508	C	Pyruvate/2-oxoglutarate dehydrogenase complex, dihydrolipoamide acyltransferase (E2) component, and related enzymes
B5_00757	COG4992	E	Ornithine/acetylornithine aminotransferase
C1BS50MT1_00934	COG1087	M	UDP-glucose 4-epimerase
B5_00666	COG3842	E	ABC-type spermidine/putrescine transport systems, ATPase components
B4109_00183	COG0148	G	Enolase
Y4.1MC1_02133	COG1797	H	Cobyrinic acid a,c-diamide synthase
Y4.1MC1_03767	COG2204	T	Response regulator containing CheY-like receiver, AAA-type ATPase, and DNA-binding domains
B5_03392	COG0280	C	Phosphotransacetylase
Y4.1MC1_00705	COG3328	L	Transposase and inactivated derivatives
B5_02443	COG1161	R	Predicted GTPases
B5_02703	COG1609	K	Transcriptional regulators
Y4.1MC1_01734	COG0534	V	Na+-driven multidrug efflux pump
PA_3_01863	COG1012	C	NAD-dependent aldehyde dehydrogenases
B5_02229	COG1686	M	D-alanyl-D-alanine carboxypeptidase
B5_02336	COG0404	E	Glycine cleavage system T protein (aminomethyltransferase)
B5_02106	COG0438	M	Glycosyltransferase
PA_3_02028	COG0334	E	Glutamate dehydrogenase/leucine dehydrogenase
B5_00099	COG3869	E	Arginine kinase
KCTC3902_03534	COG0663	R	Carbonic anhydrases/acetyltransferases, isoleucine patch superfamily
KCTC3902_03534	COG0663	R	Carbonic anhydrases/acetyltransferases, isoleucine patch superfamily
B5_00694	COG3666	L	Transposase and inactivated derivatives
DSM_458_02519	COG3666	L	Transposase and inactivated derivatives
PA_3_03632	COG0550	L	Topoisomerase IA
W_2_00141			Afu: AF1241
PA_3_02042	COG3396	S	Uncharacterized conserved protein
B5_03248	COG1312	G	D-mannonate dehydratase
KCTC3902_03557	COG2723	G	Beta-glucosidase/6-phospho-beta-glucosidase/beta-galactosidase
B5_01007	COG1960	I	Acyl-CoA dehydrogenases
B5_02931	COG1135	P	ABC-type metal ion transport system, ATPase component
B5_02024	COG0044	F	Dihydroorotase and related cyclic amidohydrolases
OS27_00057	COG0446	R	Uncharacterized NAD(FAD)-dependent dehydrogenases
B5_02643	COG0057	G	Glyceraldehyde-3-phosphate dehydrogenase/erythrose-4-phosphate dehydrogenase
B5_03218	COG1653	G	ABC-type sugar transport system, periplasmic component
Y4.1MC1_01031	COG2244	R	Membrane protein involved in the export of O-antigen and teichoic acid
Y4.1MC1_01860	COG1151	C	6Fe-6S prismane cluster-containing protein
B5_01978	COG0133	E	Tryptophan synthase beta chain
Y4.1MC1_01847	COG1253	R	Hemolysins and related proteins containing CBS domains
B5_00052	COG0462	FE	Phosphoribosylpyrophosphate synthetase
B5_00052	COG0462	FE	Phosphoribosylpyrophosphate synthetase
B5_03286	COG1089	M	GDP-D-mannose dehydratase
PA_3_00839	COG0438	M	Glycosyltransferase
PA_3_00522	COG4608	E	ABC-type oligopeptide transport system, ATPase component
B5_03414	COG0473	CE	Isocitrate/isopropylmalate dehydrogenase
B5_02503	COG2255	L	Holliday junction resolvasome, helicase subunit
B5_03369	COG1960	I	Acyl-CoA dehydrogenases
B5_00004	COG1195	L	Recombinational DNA repair ATPase (RecF pathway)
B5_01426	COG0665	E	Glycine/D-amino acid oxidases (deaminating)
B5_00928	COG4857	R	Predicted kinase
GS_1_00507	COG3435	Q	Gentisate 1,2-dioxygenase
B5_00526	COG1253	R	Hemolysins and related proteins containing CBS domains
B5_02409	COG2264	J	Ribosomal protein L11 methylase
NG80_2_02193	COG4403	V	Lantibiotic modifying enzyme
B5_02395	COG1159	R	GTPase
B5_02771	COG0318	IQ	Acyl-CoA synthetases (AMP-forming)/AMP-acid ligases II
GT23_00001	COG3328	L	Transposase and inactivated derivatives
PA_3_00575	COG4225	R	Predicted unsaturated glucuronyl hydrolase involved in regulation of bacterial surface properties, and related proteins
22_00553	COG4209	G	ABC-type polysaccharide transport system, permease component
SURF_114_00149	COG0667	C	Predicted oxidoreductases (related to aryl-alcohol dehydrogenases)
B5_01174	COG0552	U	Signal recognition particle GTPase
Y4.1MC1_02477	COG3711	K	Transcriptional antiterminator
B5_00656	COG1175	G	ABC-type sugar transport systems, permease components
W_2_01838	COG1012	C	NAD-dependent aldehyde dehydrogenases
B5_02459	COG0768	M	Cell division protein FtsI/penicillin-binding protein 2
B5_03370	COG1250	I	3-hydroxyacyl-CoA dehydrogenase
B5_02250	COG1902	C	NADH:flavin oxidoreductases, Old Yellow Enzyme family
B5_01297	COG1292	M	Choline-glycine betaine transporter
B5_02451	COG1301	C	Na+/H+-dicarboxylate symporters
Y4.1MC1_01810	COG2140	GR	Thermophilic glucose-6-phosphate isomerase and related metalloenzymes
D1_01107	COG1850	G	Ribulose 1,5-bisphosphate carboxylase, large subunit
Y4.1MC1_02473	COG1063	ER	Threonine dehydrogenase and related Zn-dependent dehydrogenases
B5_01480	COG0281	C	Malic enzyme
B5_01110	COG1191	K	DNA-directed RNA polymerase specialized sigma subunit
PA_3_00891	COG3833	G	ABC-type maltose transport systems, permease component
B5_00931	COG1850	G	Ribulose 1,5-bisphosphate carboxylase, large subunit
PA_3_01471	COG1914	P	Mn2+ and Fe2+ transporters of the NRAMP family
B5_02122	COG0079	E	Histidinol-phosphate/aromatic aminotransferase and cobyric acid decarboxylase
Sah69_03186	COG0531	E	Amino acid transporters
B5_03005	COG3705	E	ATP phosphoribosyltransferase involved in histidine biosynthesis
B5_03011	COG1493	T	Serine kinase of the HPr protein, regulates carbohydrate metabolism
B5_00347	COG1511	S	Predicted membrane protein
B5_02657	COG0825	I	Acetyl-CoA carboxylase alpha subunit
B5_02582	COG0479	C	Succinate dehydrogenase/fumarate reductase, Fe-S protein subunit
Y4.1MC1_03124	COG0364	G	Glucose-6-phosphate 1-dehydrogenase
B5_02688	COG0301	H	Thiamine biosynthesis ATP pyrophosphatase
B5_01774	COG1797	H	Cobyrinic acid a,c-diamide synthase
B5_00704	COG3256	P	Nitric oxide reductase large subunit
B5_02928	COG0396	O	ABC-type transport system involved in Fe-S cluster assembly, ATPase component
OS27_01949	COG4584	L	Transposase and inactivated derivatives
T12_03623	COG4584	L	Transposase and inactivated derivatives
T12_03717	COG4584	L	Transposase and inactivated derivatives
W_2_02383	COG0383	G	Alpha-mannosidase
W_2_02383	COG0383	G	Alpha-mannosidase
B5_02893	COG1252	C	NADH dehydrogenase, FAD-containing subunit
B5_00258	COG0533	O	Metal-dependent proteases with possible chaperone activity
B5_02011	COG0044	F	Dihydroorotase and related cyclic amidohydrolases
B4109_00508	COG0270	L	Site-specific DNA methylase
NG80_2_03673	COG2141	C	Coenzyme F420-dependent N5,N10-methylene tetrahydromethanopterin reductase and related flavin-dependent oxidoreductases
Y4.1MC1_01908	COG1619	V	Uncharacterized proteins, homologs of microcin C7 resistance protein MccF
DSM_458_01863	COG0673	R	Predicted dehydrogenases and related proteins
B5_01558	COG0281	C	Malic enzyme
B4109_00933	COG0562	M	UDP-galactopyranose mutase
B5_01351	COG0444	EP	ABC-type dipeptide/oligopeptide/nickel transport system, ATPase component
B5_02400	COG1702	T	Phosphate starvation-inducible protein PhoH, predicted ATPase
B5_03266	COG1472	G	Beta-glucosidase-related glycosidases
B5_03266	COG1472	G	Beta-glucosidase-related glycosidases
22_01717	COG1002	V	Type II restriction enzyme, methylase subunits
22_00552	COG0395	G	ABC-type sugar transport system, permease component
Y4.1MC1_03125	COG1023	G	Predicted 6-phosphogluconate dehydrogenase
SURF_48B_03062	COG2374	R	Predicted extracellular nuclease
B5_00611	COG0276	H	Protoheme ferro-lyase (ferrochelatase)
ATCC_7953_01080	COG0366	G	Glycosidases
B5_00996	COG0482	J	Predicted tRNA(5-methylaminomethyl-2-thiouridylate) methyltransferase, contains the PP-loop ATPase domain
B5_03380	COG0421	E	Spermidine synthase
DSM_465_01853	COG1653	G	ABC-type sugar transport system, periplasmic component
B5_00362	COG1597	IR	Sphingosine kinase and enzymes related to eukaryotic diacylglycerol kinase
DSM_458_01869	COG0673	R	Predicted dehydrogenases and related proteins
GS_1_01863	COG3182	S	Uncharacterized iron-regulated membrane protein
B5_03214	COG2152	G	Predicted glycosylase
B5_00229	COG0770	M	UDP-N-acetylmuramyl pentapeptide synthase
DSM_465_00005	COG0656	R	Aldo/keto reductases, related to diketogulonate reductase
Y4.1MC1_01862	COG0651	CP	Formate hydrogenlyase subunit 3/Multisubunit Na+/H+ antiporter, MnhD subunit
ATCC_7953_01401	COG1132	V	ABC-type multidrug transport system, ATPase and permease components
C1BS50MT1_02229	COG0146	EQ	N-methylhydantoinase B/acetone carboxylase, alpha subunit
B5_02410	COG0484	O	DnaJ-class molecular chaperone with C-terminal Zn finger domain
C1BS50MT1_00150	COG3666	L	Transposase and inactivated derivatives
Y4.1MC1_02977	COG0371	C	Glycerol dehydrogenase and related enzymes
C1BS50MT1_02237	COG0145	EQ	N-methylhydantoinase A/acetone carboxylase, beta subunit
B5_01860	COG1228	Q	Imidazolonepropionase and related amidohydrolases
PA_3_00563	COG2972	T	Predicted signal transduction protein with a C-terminal ATPase domain
B5_00881	COG0208	F	Ribonucleotide reductase, beta subunit
PA_3_00275	COG0475	P	Kef-type K+ transport systems, membrane components
C1BS50MT1_00753	COG0747	E	ABC-type dipeptide transport system, periplasmic component
B5_03211	COG1210	M	UDP-glucose pyrophosphorylase
PA_3_02142	COG1053	C	Succinate dehydrogenase/fumarate reductase, flavoprotein subunit
B5_01556	COG0277	C	FAD/FMN-containing dehydrogenases
DSM_458_03431	COG0677	M	UDP-N-acetyl-D-mannosaminuronate dehydrogenase
DSM_458_03431	COG0677	M	UDP-N-acetyl-D-mannosaminuronate dehydrogenase
PA_3_03388	COG0383	G	Alpha-mannosidase
Y4.1MC1_02418	COG1167	KE	Transcriptional regulators containing a DNA-binding HTH domain and an aminotransferase domain (MocR family) and their eukaryotic orthologs
PA_3_00180	COG1169	HQ	Isochorismate synthase
PA_3_00775	COG0028	EH	Thiamine pyrophosphate-requiring enzymes [acetolactate synthase, pyruvate dehydrogenase (cytochrome), glyoxylate carboligase, phosphonopyruvate decarboxylase]
B5_01100	COG0772	D	Bacterial cell division membrane protein
B5_01015	COG0436	E	Aspartate/tyrosine/aromatic aminotransferase
PA_3_03534	COG1063	ER	Threonine dehydrogenase and related Zn-dependent dehydrogenases
Y4.1MC1_03061	COG1173	EP	ABC-type dipeptide/oligopeptide/nickel transport systems, permease components
Y4.1MC1_03821	COG4187	E	Arginine degradation protein (predicted deacylase)
Sah69_01097	COG0677	M	UDP-N-acetyl-D-mannosaminuronate dehydrogenase
NG80_2_03404	COG1473	R	Metal-dependent amidase/aminoacylase/carboxypeptidase
22_02061	COG0579	R	Predicted dehydrogenase
DSM_465_00464	COG5505	S	Predicted integral membrane protein
Y4.1MC1_02379	COG0531	E	Amino acid transporters
B5_02569	COG0473	CE	Isocitrate/isopropylmalate dehydrogenase
B5_02477	COG1104	E	Cysteine sulfinate desulfinase/cysteine desulfurase and related enzymes
B5_02074	COG1087	M	UDP-glucose 4-epimerase
PA_3_02482	COG1117	P	ABC-type phosphate transport system, ATPase component
B5_01268	COG1744	R	Uncharacterized ABC-type transport system, periplasmic component/surface lipoprotein
Y4.1MC1_03647	COG0770	M	UDP-N-acetylmuramyl pentapeptide synthase
B5_00102	COG4956	R	Integral membrane protein (PIN domain superfamily)
B5_01293	COG0249	L	Mismatch repair ATPase (MutS family)
NBRC_107763_01583	COG0383	G	Alpha-mannosidase
SURF_114_01063	COG0439	I	Biotin carboxylase
Y4.1MC1_02132	COG1492	H	Cobyric acid synthase
ATCC_7953_02381	COG5377	L	Phage-related protein, predicted endonuclease
DSM_465_01884	COG3693	G	Beta-1,4-xylanase
B5_00665	COG0685	E	5,10-methylenetetrahydrofolate reductase
Y4.1MC1_00545	COG0737	F	5'-nucleotidase/2',3'-cyclic phosphodiesterase and related esterases
B5_02463	COG0826	O	Collagenase and related proteases
C56_YS93_03793	COG1486	G	Alpha-galactosidases/6-phospho-beta-glucosidases, family 4 of glycosyl hydrolases
B5_02041	COG1175	G	ABC-type sugar transport systems, permease components
B5_02857	COG0651	CP	Formate hydrogenlyase subunit 3/Multisubunit Na+/H+ antiporter, MnhD subunit
Y4.1MC1_03426	COG1077	D	Actin-like ATPase involved in cell morphogenesis
Y4.1MC1_02068	COG1740	C	Ni,Fe-hydrogenase I small subunit
PA_3_00551	COG4225	R	Predicted unsaturated glucuronyl hydrolase involved in regulation of bacterial surface properties, and related proteins
Y4.1MC1_00359	COG4098	L	Superfamily II DNA/RNA helicase required for DNA uptake (late competence protein)
B5_03129	COG0677	M	UDP-N-acetyl-D-mannosaminuronate dehydrogenase
PA_3_00343	COG1012	C	NAD-dependent aldehyde dehydrogenases
B5_00482	COG0039	C	Malate/lactate dehydrogenases
W_2_00792	COG1804	C	Predicted acyl-CoA transferases/carnitine dehydratase
B5_02075	COG0153	G	Galactokinase
B5_00016	COG0214	H	Pyridoxine biosynthesis enzyme
PA_3_00937	COG1653	G	ABC-type sugar transport system, periplasmic component
Y4.1MC1_02211	COG0136	E	Aspartate-semialdehyde dehydrogenase
Y4.1MC1_02211	COG0136	E	Aspartate-semialdehyde dehydrogenase
Y4.1MC1_02211	COG0136	E	Aspartate-semialdehyde dehydrogenase
Y4.1MC1_02211	COG0136	E	Aspartate-semialdehyde dehydrogenase
Y4.1MC1_02211	COG0136	E	Aspartate-semialdehyde dehydrogenase
Y4.1MC1_02211	COG0136	E	Aspartate-semialdehyde dehydrogenase
Y4.1MC1_00862	COG0006	E	Xaa-Pro aminopeptidase
Y4.1MC1_02241	COG4166	E	ABC-type oligopeptide transport system, periplasmic component
B5_02513	COG0029	H	Aspartate oxidase
B5_01272	COG0612	R	Predicted Zn-dependent peptidases
B5_00805	COG1004	M	Predicted UDP-glucose 6-dehydrogenase
C56_YS93_03844	COG4096	V	Type I site-specific restriction-modification system, R (restriction) subunit and related helicases
B5_00801	COG0438	M	Glycosyltransferase
Y4.1MC1_02569	COG0191	G	Fructose/tagatose bisphosphate aldolase
GS_1_01772	COG0562	M	UDP-galactopyranose mutase
DSM_458_01867	COG1129	G	ABC-type sugar transport system, ATPase component
B5_01895	COG3711	K	Transcriptional antiterminator
D1_01514	COG4695	S	Phage-related protein
B5_03291	COG1210	M	UDP-glucose pyrophosphorylase
B5_02100	COG1199	KL	Rad3-related DNA helicases
B5_00523	COG1301	C	Na+/H+-dicarboxylate symporters
GS_1_02094	COG0179	Q	2-keto-4-pentenoate hydratase/2-oxohepta-3-ene-1,7-dioic acid hydratase (catechol pathway)
B5_02115	COG1290	C	Cytochrome b subunit of the bc complex
B5_00435	COG0387	P	Ca2+/H+ antiporter
B5_00076	COG0147	EH	Anthranilate/para-aminobenzoate synthases component I
Y4.1MC1_01362	COG0252	EJ	L-asparaginase/archaeal Glu-tRNAGln amidotransferase subunit D
B5_02541	COG2804	NU	Type II secretory pathway, ATPase PulE/Tfp pilus assembly pathway, ATPase PilB
PA_3_02961	COG0582	L	Integrase
B5_00035	COG1774	S	Uncharacterized homolog of PSP1
GS_1_00525	COG1995	H	Pyridoxal phosphate biosynthesis protein
Y4.1MC1_01866	COG1009	CP	NADH:ubiquinone oxidoreductase subunit 5 (chain L)/Multisubunit Na+/H+ antiporter, MnhA subunit
Y4.1MC1_00745	COG0531	E	Amino acid transporters
B5_01881	COG1070	G	Sugar (pentulose and hexulose) kinases
NG80_2_03320	COG1012	C	NAD-dependent aldehyde dehydrogenases
NBRC_107763_01610	COG1929	G	Glycerate kinase
C1BS50MT1_02518	COG1012	C	NAD-dependent aldehyde dehydrogenases
SURF_114_03450	COG2233	F	Xanthine/uracil permeases
B5_02142	COG0240	C	Glycerol-3-phosphate dehydrogenase
Y4.1MC1_01588	COG1120	PH	ABC-type cobalamin/Fe3+-siderophores transport systems, ATPase components
Y4.1MC1_02000	COG0286	V	Type I restriction-modification system methyltransferase subunit
C1BS50MT1_02225	COG0506	E	Proline dehydrogenase
B5_02321	COG0006	E	Xaa-Pro aminopeptidase
B5_01092	COG0275	M	Predicted S-adenosylmethionine-dependent methyltransferase involved in cell envelope biogenesis
B5_00769	COG0332	I	3-oxoacyl-[acyl-carrier-protein] synthase III
C56_YS93_01725	COG2189	L	Adenine specific DNA methylase Mod
SURF_114_03337	COG0673	R	Predicted dehydrogenases and related proteins
B5_02413	COG1420	K	Transcriptional regulator of heat shock gene
B5_01146	COG0223	J	Methionyl-tRNA formyltransferase
B5_03174	COG0673	R	Predicted dehydrogenases and related proteins
B5_03435	COG0665	E	Glycine/D-amino acid oxidases (deaminating)
Y4.1MC1_02310	COG0145	EQ	N-methylhydantoinase A/acetone carboxylase, beta subunit
PA_3_03339	COG1113	E	Gamma-aminobutyrate permease and related permeases
B5_03189	COG1473	R	Metal-dependent amidase/aminoacylase/carboxypeptidase
GS_1_02783	COG1129	G	ABC-type sugar transport system, ATPase component
PA_3_00578	COG4225	R	Predicted unsaturated glucuronyl hydrolase involved in regulation of bacterial surface properties, and related proteins
Y4.1MC1_02816	COG4365	S	Uncharacterized protein conserved in bacteria
SURF_114_00148	COG0667	C	Predicted oxidoreductases (related to aryl-alcohol dehydrogenases)
PA_3_00521	COG0444	EP	ABC-type dipeptide/oligopeptide/nickel transport system, ATPase component
B5_00015	COG1686	M	D-alanyl-D-alanine carboxypeptidase
Y4.1MC1_03762	COG0009	J	Putative translation factor (SUA5)
B5_02237	COG1379	S	Uncharacterized conserved protein
Y4.1MC1_02243	COG0444	EP	ABC-type dipeptide/oligopeptide/nickel transport system, ATPase component
Y4.1MC1_03444	COG0028	EH	Thiamine pyrophosphate-requiring enzymes [acetolactate synthase, pyruvate dehydrogenase (cytochrome), glyoxylate carboligase, phosphonopyruvate decarboxylase]
OS27_00019	COG3666	L	Transposase and inactivated derivatives
B5_02331	COG0095	H	Lipoate-protein ligase A
Sah69_02838	COG1473	R	Metal-dependent amidase/aminoacylase/carboxypeptidase
Y4.1MC1_03907	COG0579	R	Predicted dehydrogenase
Sah69_00750	COG1209	M	dTDP-glucose pyrophosphorylase
Y4.1MC1_01694	COG0699	R	Predicted GTPases (dynamin-related)
PA_3_03387	COG0366	G	Glycosidases
Y4.1MC1_01473	COG5337	M	Spore coat assembly protein
B5_00193	COG3739	S	Uncharacterized integral membrane protein
C1BS50MT1_02773	COG3344	L	Retron-type reverse transcriptase
B5_01212	COG1868	N	Flagellar motor switch protein
B5_02918	COG0737	F	5'-nucleotidase/2',3'-cyclic phosphodiesterase and related esterases
B5_00228	COG1181	M	D-alanine-D-alanine ligase and related ATP-grasp enzymes
B5_00290	COG0150	F	Phosphoribosylaminoimidazole (AIR) synthetase
Y4.1MC1_02495	COG2421	C	Predicted acetamidase/formamidase
PA_3_00886	COG0286	V	Type I restriction-modification system methyltransferase subunit
Y4.1MC1_03855	COG2610	GE	H+/gluconate symporter and related permeases
B5_00188	COG0180	J	Tryptophanyl-tRNA synthetase
SURF_114_00054	COG1804	C	Predicted acyl-CoA transferases/carnitine dehydratase
Y4.1MC1_00036	COG1982	E	Arginine/lysine/ornithine decarboxylases
DSM_2542_00001	COG1012	C	NAD-dependent aldehyde dehydrogenases
NCIMB_11955_00001	COG1012	C	NAD-dependent aldehyde dehydrogenases
B5_02148	COG0539	J	Ribosomal protein S1
B5_01568	COG0843	C	Heme/copper-type cytochrome/quinol oxidases, subunit 1
Sah69_02484	COG0843	C	Heme/copper-type cytochrome/quinol oxidases, subunit 1
B5_01201	COG1766	NU	Flagellar biosynthesis/type III secretory pathway lipoprotein
DSM_465_01843	COG1879	G	ABC-type sugar transport system, periplasmic component
B5_01767	COG1897	E	Homoserine trans-succinylase
B5_00561	COG2022	H	Uncharacterized enzyme of thiazole biosynthesis
B5_02658	COG0777	I	Acetyl-CoA carboxylase beta subunit
B5_01006	COG2084	I	3-hydroxyisobutyrate dehydrogenase and related beta-hydroxyacid dehydrogenases
B5_03361	COG0191	G	Fructose/tagatose bisphosphate aldolase
B5_01289	COG1013	C	Pyruvate:ferredoxin oxidoreductase and related 2-oxoacid:ferredoxin oxidoreductases, beta subunit
Y4.1MC1_00269	COG2141	C	Coenzyme F420-dependent N5,N10-methylene tetrahydromethanopterin reductase and related flavin-dependent oxidoreductases
B5_02704	COG2876	E	3-deoxy-D-arabino-heptulosonate 7-phosphate (DAHP) synthase
B5_01459	COG0791	M	Cell wall-associated hydrolases (invasion-associated proteins)
Y4.1MC1_00034	COG3666	L	Transposase and inactivated derivatives
Y4.1MC1_00072	COG3666	L	Transposase and inactivated derivatives
Y4.1MC1_00254	COG3666	L	Transposase and inactivated derivatives
Y4.1MC1_00347	COG3666	L	Transposase and inactivated derivatives
Y4.1MC1_00518	COG3666	L	Transposase and inactivated derivatives
Y4.1MC1_01230	COG3666	L	Transposase and inactivated derivatives
Y4.1MC1_01702	COG3666	L	Transposase and inactivated derivatives
Y4.1MC1_01750	COG3666	L	Transposase and inactivated derivatives
Y4.1MC1_02598	COG3666	L	Transposase and inactivated derivatives
Y4.1MC1_02625	COG3666	L	Transposase and inactivated derivatives
Y4.1MC1_02640	COG3666	L	Transposase and inactivated derivatives
Y4.1MC1_02867	COG3666	L	Transposase and inactivated derivatives
Y4.1MC1_03292	COG3666	L	Transposase and inactivated derivatives
Y4.1MC1_03741	COG3666	L	Transposase and inactivated derivatives
DSM_2542_01271	COG3666	L	Transposase and inactivated derivatives
DSM_2542_02239	COG3666	L	Transposase and inactivated derivatives
DSM_2542_02288	COG3666	L	Transposase and inactivated derivatives
DSM_2542_02341	COG3666	L	Transposase and inactivated derivatives
DSM_2542_02490	COG3666	L	Transposase and inactivated derivatives
Y4.1MC1_02806	COG0812	M	UDP-N-acetylmuramate dehydrogenase
NG80_2_03402	COG2978	H	Putative p-aminobenzoyl-glutamate transporter
Y4.1MC1_01659	COG3104	E	Dipeptide/tripeptide permease
B5_01126	COG2233	F	Xanthine/uracil permeases
B5_01081	COG3314	S	Uncharacterized protein conserved in bacteria
B5_00721	COG1470	S	Predicted membrane protein
PA_3_02157	COG1621	G	Beta-fructosidases (levanase/invertase)
B5_01888	COG3290	T	Signal transduction histidine kinase regulating citrate/malate metabolism
Y4.1MC1_00273	COG1960	I	Acyl-CoA dehydrogenases
B5_00776	COG4166	E	ABC-type oligopeptide transport system, periplasmic component
B5_02157	COG0492	O	Thioredoxin reductase
Sah69_02349	COG0044	F	Dihydroorotase and related cyclic amidohydrolases
B5_00032	COG1982	E	Arginine/lysine/ornithine decarboxylases
B5_00236	COG0787	M	Alanine racemase
Y4.1MC1_02451	COG1404	O	Subtilisin-like serine proteases
DSM_2542_00914	COG3666	L	Transposase and inactivated derivatives
DSM_2542_02772	COG3666	L	Transposase and inactivated derivatives
C56_YS93_04021	COG3666	L	Transposase and inactivated derivatives
B5_02226	COG1191	K	DNA-directed RNA polymerase specialized sigma subunit
B5_02992	COG1660	R	Predicted P-loop-containing kinase
Y4.1MC1_03496	COG0235	G	Ribulose-5-phosphate 4-epimerase and related epimerases and aldolases
53_03178	COG0286	V	Type I restriction-modification system methyltransferase subunit
B5_01238	COG0743	I	1-deoxy-D-xylulose 5-phosphate reductoisomerase
Y4.1MC1_03302	COG3666	L	Transposase and inactivated derivatives
B5_00803	COG0438	M	Glycosyltransferase
Y4.1MC1_03699	COG0531	E	Amino acid transporters
DSM_2542_01281	COG3666	L	Transposase and inactivated derivatives
B5_00651	COG0534	V	Na+-driven multidrug efflux pump
Y4.1MC1_03167	COG1511	S	Predicted membrane protein
Y4.1MC1_01645	COG1012	C	NAD-dependent aldehyde dehydrogenases
B5_02364	COG1117	P	ABC-type phosphate transport system, ATPase component
PA_3_00566	COG1175	G	ABC-type sugar transport systems, permease components
Y4.1MC1_02228	COG0673	R	Predicted dehydrogenases and related proteins
B5_00293	COG0151	F	Phosphoribosylamine-glycine ligase
Y4.1MC1_00220	COG1120	PH	ABC-type cobalamin/Fe3+-siderophores transport systems, ATPase components
B5_00165	COG0489	D	ATPases involved in chromosome partitioning
Y4.1MC1_01350	COG0514	L	Superfamily II DNA helicase
B5_00074	COG1281	O	Disulfide bond chaperones of the HSP33 family
Y4.1MC1_03366	COG0747	E	ABC-type dipeptide transport system, periplasmic component
Y4.1MC1_01848	COG0389	L	Nucleotidyltransferase/DNA polymerase involved in DNA repair
B5_01197	COG4465	K	Pleiotropic transcriptional repressor
B5_02942	COG0506	E	Proline dehydrogenase
B5_02549	COG0285	H	Folylpolyglutamate synthase
Y4.1MC1_03514	COG1473	R	Metal-dependent amidase/aminoacylase/carboxypeptidase
C1BS50MT1_00749	COG4608	E	ABC-type oligopeptide transport system, ATPase component
Y4.1MC1_02582	COG2262	R	GTPases
B5_01758	COG0207	F	Thymidylate synthase
W_2_00142	COG1301	C	Na+/H+-dicarboxylate symporters
B5_02233	COG4974	L	Site-specific recombinase XerD
B5_03436	COG1482	G	Phosphomannose isomerase
GT23_03215	COG3711	K	Transcriptional antiterminator
PA_3_00550	COG3866	G	Pectate lyase
C1BS50MT1_02825	COG3648	Q	Uricase (urate oxidase)
Y4.1MC1_03579	COG0026	F	Phosphoribosylaminoimidazole carboxylase (NCAIR synthetase)
B5_03212	COG0168	P	Trk-type K+ transport systems, membrane components
B5_01261	COG0329	EM	Dihydrodipicolinate synthase/N-acetylneuraminate lyase
B5_03443	COG0265	O	Trypsin-like serine proteases, typically periplasmic, contain C-terminal PDZ domain
Y4.1MC1_02153	COG1164	E	Oligoendopeptidase F
BGSC_93A1_01654	COG1012	C	NAD-dependent aldehyde dehydrogenases
Y4.1MC1_02242	COG4608	E	ABC-type oligopeptide transport system, ATPase component
KCTC_3921_03778	COG0488	R	ATPase components of ABC transporters with duplicated ATPase domains
T12_00581	COG3666	L	Transposase and inactivated derivatives
B5_03350	COG0009	J	Putative translation factor (SUA5)
Sah69_01166	COG3666	L	Transposase and inactivated derivatives
OS27_03312	COG3666	L	Transposase and inactivated derivatives
T12_01112	COG3666	L	Transposase and inactivated derivatives
T12_01811	COG3666	L	Transposase and inactivated derivatives
T12_03435	COG3666	L	Transposase and inactivated derivatives
T12_00618	COG3666	L	Transposase and inactivated derivatives
B5_01856	COG4213	G	ABC-type xylose transport system, periplasmic component
B5_02168	COG0514	L	Superfamily II DNA helicase
PA_3_02032	COG3327	K	Phenylacetic acid-responsive transcriptional repressor
B5_03090	COG4098	L	Superfamily II DNA/RNA helicase required for DNA uptake (late competence protein)
B5_01702	COG0714	R	MoxR-like ATPases
C56_YS93_02544	COG0156	H	7-keto-8-aminopelargonate synthetase and related enzymes
Y4.1MC1_02406	COG3711	K	Transcriptional antiterminator
KCTC_3921_00535	COG1473	R	Metal-dependent amidase/aminoacylase/carboxypeptidase
B5_01935	COG0263	E	Glutamate 5-kinase
Y4.1MC1_03770	COG1063	ER	Threonine dehydrogenase and related Zn-dependent dehydrogenases
NBRC_107763_03083	COG1653	G	ABC-type sugar transport system, periplasmic component
Y4.1MC1_00241	COG1473	R	Metal-dependent amidase/aminoacylase/carboxypeptidase
Y4.1MC1_03899	COG0277	C	FAD/FMN-containing dehydrogenases
B5_03335	COG0224	C	F0F1-type ATP synthase, gamma subunit
Y4.1MC1_01927	COG1012	C	NAD-dependent aldehyde dehydrogenases
GS_1_03505	COG1250	I	3-hydroxyacyl-CoA dehydrogenase
B5_00754	COG0002	E	Acetylglutamate semialdehyde dehydrogenase
B5_01185	COG1161	R	Predicted GTPases
B5_01233	COG0264	J	Translation elongation factor Ts
B5_02133	COG0142	H	Geranylgeranyl pyrophosphate synthase
Y4.1MC1_03062	COG0601	EP	ABC-type dipeptide/oligopeptide/nickel transport systems, permease components
Y4.1MC1_00302	COG0677	M	UDP-N-acetyl-D-mannosaminuronate dehydrogenase
PA_3_01879	COG2017	G	Galactose mutarotase and related enzymes
GS_1_00564	COG3829	KT	Transcriptional regulator containing PAS, AAA-type ATPase, and DNA-binding domains
B5_02239	COG0667	C	Predicted oxidoreductases (related to aryl-alcohol dehydrogenases)
SURF_48B_03423	COG3209	M	Rhs family protein
B5_00179	COG0010	E	Arginase/agmatinase/formimionoglutamate hydrolase, arginase family
Y4.1MC1_01692	COG3424	Q	Predicted naringenin-chalcone synthase
B5_01370	COG2313	Q	Uncharacterized enzyme involved in pigment biosynthesis
B5_00655	COG2182	G	Maltose-binding periplasmic proteins/domains
B5_02254	COG2723	G	Beta-glucosidase/6-phospho-beta-glucosidase/beta-galactosidase
22_01852	COG1653	G	ABC-type sugar transport system, periplasmic component
JSC_T9a_02200	COG5293	S	Uncharacterized protein conserved in bacteria
B5_02991	COG0391	S	Uncharacterized conserved protein
B5_00075	COG0031	E	Cysteine synthase
B5_00799	COG0623	I	Enoyl-[acyl-carrier-protein] reductase (NADH)
B5_02667	COG0006	E	Xaa-Pro aminopeptidase
B5_02044	COG2066	E	Glutaminase
B5_00048	COG0503	F	Adenine/guanine phosphoribosyltransferases and related PRPP-binding proteins
B5_01744	COG0737	F	5'-nucleotidase/2',3'-cyclic phosphodiesterase and related esterases
Y4.1MC1_02285	COG3711	K	Transcriptional antiterminator
GS_1_00784	COG0209	F	Ribonucleotide reductase, alpha subunit
B5_02999	COG0107	E	Imidazoleglycerol-phosphate synthase
KCTC_3921_03762	COG0714	R	MoxR-like ATPases
B5_02878	COG0306	P	Phosphate/sulphate permeases
NBRC_107763_00999	COG4608	E	ABC-type oligopeptide transport system, ATPase component
GS_1_01041	COG2141	C	Coenzyme F420-dependent N5,N10-methylene tetrahydromethanopterin reductase and related flavin-dependent oxidoreductases
B5_03444	COG1235	R	Metal-dependent hydrolases of the beta-lactamase superfamily I
SURF_114_02902	COG3829	KT	Transcriptional regulator containing PAS, AAA-type ATPase, and DNA-binding domains
B5_02970	COG1647	R	Esterase/lipase
B5_00044	COG0030	J	Dimethyladenosine transferase (rRNA methylation)
B5_01704	COG0788	F	Formyltetrahydrofolate hydrolase
C56_YS93_01726	COG3421	S	Uncharacterized protein conserved in bacteria
B5_01773	COG1492	H	Cobyric acid synthase
B5_02557	COG0181	H	Porphobilinogen deaminase
B5_00372	COG3633	E	Na+/serine symporter
Sah69_03022	COG0107	E	Imidazoleglycerol-phosphate synthase
PA_3_00695	COG1511	S	Predicted membrane protein
B5_00041	COG0084	L	Mg-dependent DNase
Y4.1MC1_00746	COG0531	E	Amino acid transporters
B5_02414	COG0635	H	Coproporphyrinogen III oxidase and related Fe-S oxidoreductases
W_2_01890	COG1055	P	Na+/H+ antiporter NhaD and related arsenite permeases
GS_1_02207	COG1294	C	Cytochrome bd-type quinol oxidase, subunit 2
B5_00758	COG0505	EF	Carbamoylphosphate synthase small subunit
B5_02251	COG1234	R	Metal-dependent hydrolases of the beta-lactamase superfamily III
B5_00196	COG3829	KT	Transcriptional regulator containing PAS, AAA-type ATPase, and DNA-binding domains
Y4.1MC1_01176	COG2804	NU	Type II secretory pathway, ATPase PulE/Tfp pilus assembly pathway, ATPase PilB
B5_00896	COG4948	MR	L-alanine-DL-glutamate epimerase and related enzymes of enolase superfamily
B5_01794	COG4989	R	Predicted oxidoreductase
PA_3_02359	COG0460	E	Homoserine dehydrogenase
NBRC_107763_00787	COG3833	G	ABC-type maltose transport systems, permease component
Y4.1MC1_00076	COG0037	D	Predicted ATPase of the PP-loop superfamily implicated in cell cycle control
SURF_114_00147	COG0656	R	Aldo/keto reductases, related to diketogulonate reductase
Y4.1MC1_01260	COG4129	S	Predicted membrane protein
Sah69_02808	COG1277	R	ABC-type transport system involved in multi-copper enzyme maturation, permease component
22_00558	COG2017	G	Galactose mutarotase and related enzymes
NG80_2_02202	COG0389	L	Nucleotidyltransferase/DNA polymerase involved in DNA repair
B5_02202	COG1686	M	D-alanyl-D-alanine carboxypeptidase
B5_03192	COG1004	M	Predicted UDP-glucose 6-dehydrogenase
B5_01852	COG2017	G	Galactose mutarotase and related enzymes
B5_01354	COG1173	EP	ABC-type dipeptide/oligopeptide/nickel transport systems, permease components
B5_00894	COG1473	R	Metal-dependent amidase/aminoacylase/carboxypeptidase
SURF_114_02108	COG0183	I	Acetyl-CoA acetyltransferase
Y4.1MC1_01015	COG0029	H	Aspartate oxidase
B5_01795	COG1164	E	Oligoendopeptidase F
GS_1_01142	COG1961	L	Site-specific recombinases, DNA invertase Pin homologs
B5_02480	COG2256	L	ATPase related to the helicase subunit of the Holliday junction resolvase
Y4.1MC1_01324	COG1820	G	N-acetylglucosamine-6-phosphate deacetylase
B5_02323	COG3872	R	Predicted metal-dependent enzyme
B5_01124	COG0564	J	Pseudouridylate synthases, 23S RNA-specific
Y4.1MC1_02236	COG2017	G	Galactose mutarotase and related enzymes
B5_00204	COG1120	PH	ABC-type cobalamin/Fe3+-siderophores transport systems, ATPase components
Y4.1MC1_00743	COG0686	E	Alanine dehydrogenase
B5_00047	COG1947	I	4-diphosphocytidyl-2C-methyl-D-erythritol 2-phosphate synthase
PA_3_03180	COG2368	Q	Aromatic ring hydroxylase
PA_3_02375	COG2025	C	Electron transfer flavoprotein, alpha subunit
DSM_465_03184	COG0719	O	ABC-type transport system involved in Fe-S cluster assembly, permease component
B5_00134	COG0092	J	Ribosomal protein S3
PA_3_01602	COG2141	C	Coenzyme F420-dependent N5,N10-methylene tetrahydromethanopterin reductase and related flavin-dependent oxidoreductases
B5_01150	COG0515	RTKL	Serine/threonine protein kinase
Y4.1MC1_03693	COG3250	G	Beta-galactosidase/beta-glucuronidase
Y4.1MC1_03693	COG3250	G	Beta-galactosidase/beta-glucuronidase
B5_01232	COG0052	J	Ribosomal protein S2
B5_02156	COG0252	EJ	L-asparaginase/archaeal Glu-tRNAGln amidotransferase subunit D
Y4.1MC1_00383	COG0399	M	Predicted pyridoxal phosphate-dependent enzyme apparently involved in regulation of cell wall biogenesis
Y4.1MC1_00367	COG1256	N	Flagellar hook-associated protein
B5_00150	COG0024	J	Methionine aminopeptidase
Sah69_00274	COG0624	E	Acetylornithine deacetylase/Succinyl-diaminopimelate desuccinylase and related deacylases
C1BS50MT1_01103	COG1077	D	Actin-like ATPase involved in cell morphogenesis
B5_01234	COG0528	F	Uridylate kinase
PA_3_02059	COG1593	G	TRAP-type C4-dicarboxylate transport system, large permease component
GS_1_01770	COG1216	R	Predicted glycosyltransferases
Y4.1MC1_00587	COG1168	E	Bifunctional PLP-dependent enzyme with beta-cystathionase and maltose regulon repressor activities
B5_01352	COG4608	E	ABC-type oligopeptide transport system, ATPase component
B5_01331	COG1221	KT	Transcriptional regulators containing an AAA-type ATPase domain and a DNA-binding domain
B4109_02460	COG0508	C	Pyruvate/2-oxoglutarate dehydrogenase complex, dihydrolipoamide acyltransferase (E2) component, and related enzymes
DSM_465_02760	COG0444	EP	ABC-type dipeptide/oligopeptide/nickel transport system, ATPase component
Y4.1MC1_02416	COG3839	G	ABC-type sugar transport systems, ATPase components
B5_02489	COG0317	TK	Guanosine polyphosphate pyrophosphohydrolases/synthetases
B5_01300	COG0324	J	tRNA delta(2)-isopentenylpyrophosphate transferase
SURF_48B_00490	COG3833	G	ABC-type maltose transport systems, permease component
C56_YS93_02279	COG0451	MG	Nucleoside-diphosphate-sugar epimerases
PA_3_01574	COG0119	E	Isopropylmalate/homocitrate/citramalate synthases
PA_3_01574	COG0119	E	Isopropylmalate/homocitrate/citramalate synthases
B5_01045	COG2070	R	Dioxygenases related to 2-nitropropane dioxygenase
B5_02279	COG1703	E	Putative periplasmic protein kinase ArgK and related GTPases of G3E family
PA_3_00407	COG0028	EH	Thiamine pyrophosphate-requiring enzymes [acetolactate synthase, pyruvate dehydrogenase (cytochrome), glyoxylate carboligase, phosphonopyruvate decarboxylase]
Y4.1MC1_02326	COG3284	QK	Transcriptional activator of acetoin/glycerol metabolism
PA_3_01364	COG0508	C	Pyruvate/2-oxoglutarate dehydrogenase complex, dihydrolipoamide acyltransferase (E2) component, and related enzymes
Y4.1MC1_03685	COG1004	M	Predicted UDP-glucose 6-dehydrogenase
DSM_465_02759	COG4608	E	ABC-type oligopeptide transport system, ATPase component
Y4.1MC1_02377	COG0167	F	Dihydroorotate dehydrogenase
B5_01939	COG1807	M	4-amino-4-deoxy-L-arabinose transferase and related glycosyltransferases of PMT family
ATCC_7953_00162	COG1028	IQR	Dehydrogenases with different specificities (related to short-chain alcohol dehydrogenases)
B5_00302	COG4851	R	Protein involved in sex pheromone biosynthesis
PA_3_01670	COG0389	L	Nucleotidyltransferase/DNA polymerase involved in DNA repair
B5_02301	COG1189	J	Predicted rRNA methylase
B5_00073	COG1521	K	Putative transcriptional regulator, homolog of Bvg accessory factor
Y4.1MC1_03694	COG2152	G	Predicted glycosylase
22_02800	COG3833	G	ABC-type maltose transport systems, permease component
PA_3_01087	COG4365	S	Uncharacterized protein conserved in bacteria
B5_02454	COG0031	E	Cysteine synthase
PA_3_00338	COG4145	H	Na+/panthothenate symporter
B5_03393	COG3253	S	Uncharacterized conserved protein
B5_00413	COG1077	D	Actin-like ATPase involved in cell morphogenesis
Y4.1MC1_00583	COG1055	P	Na+/H+ antiporter NhaD and related arsenite permeases
B5_02121	COG0287	E	Prephenate dehydrogenase
B5_00389	COG0028	EH	Thiamine pyrophosphate-requiring enzymes [acetolactate synthase, pyruvate dehydrogenase (cytochrome), glyoxylate carboligase, phosphonopyruvate decarboxylase]
B5_03465	COG1192	D	ATPases involved in chromosome partitioning
B5_01427	COG1586	E	S-adenosylmethionine decarboxylase
B5_02103	COG0413	H	Ketopantoate hydroxymethyltransferase
B5_03311	COG4608	E	ABC-type oligopeptide transport system, ATPase component
PA_3_00524	COG0601	EP	ABC-type dipeptide/oligopeptide/nickel transport systems, permease components
PA_3_01896	COG4214	G	ABC-type xylose transport system, permease component
C56_YS93_01761	COG0018	J	Arginyl-tRNA synthetase
PA_3_00734	COG3833	G	ABC-type maltose transport systems, permease component
B5_01487	COG3853	P	Uncharacterized protein involved in tellurite resistance
B5_02953	COG4666	R	TRAP-type uncharacterized transport system, fused permease components
Y4.1MC1_03356	COG1194	L	A/G-specific DNA glycosylase
B5_00795	COG0061	G	Predicted sugar kinase
B5_01152	COG1162	R	Predicted GTPases
B5_00661	COG1028	IQR	Dehydrogenases with different specificities (related to short-chain alcohol dehydrogenases)
B5_00070	COG0037	D	Predicted ATPase of the PP-loop superfamily implicated in cell cycle control
Y4.1MC1_01865	COG0651	CP	Formate hydrogenlyase subunit 3/Multisubunit Na+/H+ antiporter, MnhD subunit
B5_01931	COG3839	G	ABC-type sugar transport systems, ATPase components
Y4.1MC1_02218	COG0524	G	Sugar kinases, ribokinase family
GS_1_02404	COG1012	C	NAD-dependent aldehyde dehydrogenases
Y4.1MC1_01105	COG0635	H	Coproporphyrinogen III oxidase and related Fe-S oxidoreductases
B5_03169	COG0022	C	Pyruvate/2-oxoglutarate dehydrogenase complex, dehydrogenase (E1) component, eukaryotic type, beta subunit
B5_02850	COG1168	E	Bifunctional PLP-dependent enzyme with beta-cystathionase and maltose regulon repressor activities
PA_3_00559	COG1609	K	Transcriptional regulators
B5_01166	COG1028	IQR	Dehydrogenases with different specificities (related to short-chain alcohol dehydrogenases)
SURF_114_02480	COG0389	L	Nucleotidyltransferase/DNA polymerase involved in DNA repair
B5_02727	COG2244	R	Membrane protein involved in the export of O-antigen and teichoic acid
Y4.1MC1_02029	COG0451	MG	Nucleoside-diphosphate-sugar epimerases
B5_02306	COG0190	H	5,10-methylene-tetrahydrofolate dehydrogenase/Methenyl tetrahydrofolate cyclohydrolase
PA_3_01456	COG0475	P	Kef-type K+ transport systems, membrane components
B5_03318	COG2385	D	Sporulation protein and related proteins
PA_3_00565	COG1653	G	ABC-type sugar transport system, periplasmic component
PA_3_01619	COG1277	R	ABC-type transport system involved in multi-copper enzyme maturation, permease component
B5_00283	COG0026	F	Phosphoribosylaminoimidazole carboxylase (NCAIR synthetase)
Y4.1MC1_00845	COG0616	OU	Periplasmic serine proteases (ClpP class)
B5_02689	COG1104	E	Cysteine sulfinate desulfinase/cysteine desulfurase and related enzymes
SURF_114_00575	COG0508	C	Pyruvate/2-oxoglutarate dehydrogenase complex, dihydrolipoamide acyltransferase (E2) component, and related enzymes
Y4.1MC1_02561	COG1070	G	Sugar (pentulose and hexulose) kinases
Y4.1MC1_02561	COG1070	G	Sugar (pentulose and hexulose) kinases
B5_01863	COG0136	E	Aspartate-semialdehyde dehydrogenase
B5_01863	COG0136	E	Aspartate-semialdehyde dehydrogenase
B5_01863	COG0136	E	Aspartate-semialdehyde dehydrogenase
B5_01863	COG0136	E	Aspartate-semialdehyde dehydrogenase
B5_01863	COG0136	E	Aspartate-semialdehyde dehydrogenase
B5_01863	COG0136	E	Aspartate-semialdehyde dehydrogenase
B5_01270	COG4603	R	ABC-type uncharacterized transport system, permease component
DSM_458_01853	COG2017	G	Galactose mutarotase and related enzymes
B5_00562	COG0476	H	Dinucleotide-utilizing enzymes involved in molybdopterin and thiamine biosynthesis family 2
PA_3_02023	COG0022	C	Pyruvate/2-oxoglutarate dehydrogenase complex, dehydrogenase (E1) component, eukaryotic type, beta subunit
GS_1_03566	COG0329	EM	Dihydrodipicolinate synthase/N-acetylneuraminate lyase
W_2_02852	COG0372	C	Citrate synthase
Sah69_00784	COG0191	G	Fructose/tagatose bisphosphate aldolase
B5_01127	COG0540	F	Aspartate carbamoyltransferase, catalytic chain
B5_00079	COG0294	H	Dihydropteroate synthase and related enzymes
Y4.1MC1_02277	COG1785	P	Alkaline phosphatase
Y4.1MC1_01259	COG1126	E	ABC-type polar amino acid transport system, ATPase component
GS_1_01779	COG0451	MG	Nucleoside-diphosphate-sugar epimerases
Y4.1MC1_02030	COG1004	M	Predicted UDP-glucose 6-dehydrogenase
Y4.1MC1_02956	COG0395	G	ABC-type sugar transport system, permease component
Sah69_00863	COG3666	L	Transposase and inactivated derivatives
Sah69_00863	COG3666	L	Transposase and inactivated derivatives
Y4.1MC1_02256	COG1012	C	NAD-dependent aldehyde dehydrogenases
GS_1_02112	COG1012	C	NAD-dependent aldehyde dehydrogenases
ATCC_7953_00166	COG3833	G	ABC-type maltose transport systems, permease component
P3_02989	COG0656	R	Aldo/keto reductases, related to diketogulonate reductase
B5_03312	COG0330	O	Membrane protease subunits, stomatin/prohibitin homologs
B5_03312	COG0330	O	Membrane protease subunits, stomatin/prohibitin homologs
B5_01263	COG0740	OU	Protease subunit of ATP-dependent Clp proteases
B5_01469	COG0583	K	Transcriptional regulator
B5_01182	COG0336	J	tRNA-(guanine-N1)-methyltransferase
Y4.1MC1_02049	COG1009	CP	NADH:ubiquinone oxidoreductase subunit 5 (chain L)/Multisubunit Na+/H+ antiporter, MnhA subunit
B5_03466	COG1475	K	Predicted transcriptional regulators
W_2_01191	COG4626	R	Phage terminase-like protein, large subunit
B5_02611	COG1796	L	DNA polymerase IV (family X)
Y4.1MC1_02347	COG0534	V	Na+-driven multidrug efflux pump
B5_00524	COG0656	R	Aldo/keto reductases, related to diketogulonate reductase
Y4.1MC1_03348	COG4129	S	Predicted membrane protein
B5_01271	COG1079	R	Uncharacterized ABC-type transport system, permease component
B5_01661	COG0183	I	Acetyl-CoA acetyltransferase
B5_00723	COG1277	R	ABC-type transport system involved in multi-copper enzyme maturation, permease component
B5_02639	COG3611	L	Replication initiation/membrane attachment protein
Y4.1MC1_01679	COG3359	L	Predicted exonuclease
B4109_01681	COG0207	F	Thymidylate synthase
PA_3_02368	COG0477	GEPR	Permeases of the major facilitator superfamily
B5_01816	COG1299	G	Phosphotransferase system, fructose-specific IIC component
B5_02781	COG0448	G	ADP-glucose pyrophosphorylase
B5_02663	COG0618	R	Exopolyphosphatase-related proteins
PA_3_02364	COG2508	TQ	Regulator of polyketide synthase expression
PA_3_00350	COG1136	V	ABC-type antimicrobial peptide transport system, ATPase component
B5_01302	COG0464	O	ATPases of the AAA+ class
PA_3_00523	COG0747	E	ABC-type dipeptide transport system, periplasmic component
53_01463	COG1796	L	DNA polymerase IV (family X)
B5_02329	COG3858	R	Predicted glycosyl hydrolase
B5_03065	COG1104	E	Cysteine sulfinate desulfinase/cysteine desulfurase and related enzymes
Y4.1MC1_02464	COG0508	C	Pyruvate/2-oxoglutarate dehydrogenase complex, dihydrolipoamide acyltransferase (E2) component, and related enzymes
Y4.1MC1_00218	COG0609	P	ABC-type Fe3+-siderophore transport system, permease component
Y4.1MC1_02216	COG0191	G	Fructose/tagatose bisphosphate aldolase
PA_3_01701	COG2132	Q	Putative multicopper oxidases
PA_3_01840	COG0370	P	Fe2+ transport system protein B
B5_01091	COG4365	S	Uncharacterized protein conserved in bacteria
C56_YS93_01613	COG1070	G	Sugar (pentulose and hexulose) kinases
Y4.1MC1_03789	COG1502	I	Phosphatidylserine/phosphatidylglycerophosphate/cardiolipin synthases and related enzymes
B5_00556	COG1122	P	ABC-type cobalt transport system, ATPase component
C56_YS93_03531	COG2610	GE	H+/gluconate symporter and related permeases
B5_00224	COG0707	M	UDP-N-acetylglucosamine:LPS N-acetylglucosamine transferase
C56_YS93_03920	COG0210	L	Superfamily I DNA and RNA helicases
C56_YS93_03920	COG0210	L	Superfamily I DNA and RNA helicases
Y4.1MC1_00224	COG0789	K	Predicted transcriptional regulators
B5_00271	COG0714	R	MoxR-like ATPases
Y4.1MC1_02696	COG2201	NT	Chemotaxis response regulator containing a CheY-like receiver domain and a methylesterase domain
GS_1_00505	COG0179	Q	2-keto-4-pentenoate hydratase/2-oxohepta-3-ene-1,7-dioic acid hydratase (catechol pathway)
B5_02482	COG1179	H	Dinucleotide-utilizing enzymes involved in molybdopterin and thiamine biosynthesis family 1
B5_00657	COG3833	G	ABC-type maltose transport systems, permease component
C1BS50MT1_02573	COG2207	K	AraC-type DNA-binding domain-containing proteins
PA_3_01356	COG2189	L	Adenine specific DNA methylase Mod
B5_00316	COG1125	E	ABC-type proline/glycine betaine transport systems, ATPase components
B5_00728	COG2896	H	Molybdenum cofactor biosynthesis enzyme
W_2_02390	COG3340	E	Peptidase E
Sah69_01401	COG1988	R	Predicted membrane-bound metal-dependent hydrolases
B5_02979	COG0149	G	Triosephosphate isomerase
B5_03168	COG0277	C	FAD/FMN-containing dehydrogenases
Y4.1MC1_02666	COG0726	G	Predicted xylanase/chitin deacetylase
B5_01624	COG0477	GEPR	Permeases of the major facilitator superfamily
B5_02195	COG0745	TK	Response regulators consisting of a CheY-like receiver domain and a winged-helix DNA-binding domain
PA_3_01913	COG3829	KT	Transcriptional regulator containing PAS, AAA-type ATPase, and DNA-binding domains
C1BS50MT1_00264	COG2866	E	Predicted carboxypeptidase
Y4.1MC1_03202	COG1126	E	ABC-type polar amino acid transport system, ATPase component
B5_01165	COG0331	I	(acyl-carrier-protein) S-malonyltransferase
B5_01530	COG1735	R	Predicted metal-dependent hydrolase with the TIM-barrel fold
PA_3_01970	COG1657	I	Squalene cyclase
Y4.1MC1_01475	COG0156	H	7-keto-8-aminopelargonate synthetase and related enzymes
B5_00235	COG2834	M	Outer membrane lipoprotein-sorting protein
B5_03253	COG1593	G	TRAP-type C4-dicarboxylate transport system, large permease component
PA_3_02379	COG0006	E	Xaa-Pro aminopeptidase
Y4.1MC1_01014	COG1104	E	Cysteine sulfinate desulfinase/cysteine desulfurase and related enzymes
B5_00287	COG0047	F	Phosphoribosylformylglycinamidine (FGAM) synthase, glutamine amidotransferase domain
PA_3_01315	COG1221	KT	Transcriptional regulators containing an AAA-type ATPase domain and a DNA-binding domain
B5_02920	COG1801	S	Uncharacterized conserved protein
B5_00472	COG1028	IQR	Dehydrogenases with different specificities (related to short-chain alcohol dehydrogenases)
B5_03415	COG2508	TQ	Regulator of polyketide synthase expression
B5_03343	COG0035	F	Uracil phosphoribosyltransferase
PA_3_00190	COG0609	P	ABC-type Fe3+-siderophore transport system, permease component
B5_00464	COG1988	R	Predicted membrane-bound metal-dependent hydrolases
Y4.1MC1_03766	COG1064	R	Zn-dependent alcohol dehydrogenases
B5_03093	COG4585	T	Signal transduction histidine kinase
PA_3_01537	COG0598	P	Mg2+ and Co2+ transporters
B5_01285	COG1692	S	Uncharacterized protein conserved in bacteria
PA_3_01416	COG1299	G	Phosphotransferase system, fructose-specific IIC component
GS_1_01037	COG1960	I	Acyl-CoA dehydrogenases
PA_3_02484	COG0573	P	ABC-type phosphate transport system, permease component
PA_3_02704	COG0318	IQ	Acyl-CoA synthetases (AMP-forming)/AMP-acid ligases II
B5_01311	COG2262	R	GTPases
B5_02111	COG1284	S	Uncharacterized conserved protein
B5_01586	COG0598	P	Mg2+ and Co2+ transporters
B5_02194	COG0642	T	Signal transduction histidine kinase
PA_3_01940	COG2721	G	Altronate dehydratase
B5_01194	COG4974	L	Site-specific recombinase XerD
PA_3_00567	COG0395	G	ABC-type sugar transport system, permease component
Y4.1MC1_00388	COG2089	M	Sialic acid synthase
Y4.1MC1_02324	COG0022	C	Pyruvate/2-oxoglutarate dehydrogenase complex, dehydrogenase (E1) component, eukaryotic type, beta subunit
B5_02199	COG1187	J	16S rRNA uridine-516 pseudouridylate synthase and related pseudouridylate synthases
Sah69_01112	COG4585	T	Signal transduction histidine kinase
PA_3_00939	COG0395	G	ABC-type sugar transport system, permease component
B5_01254	COG0726	G	Predicted xylanase/chitin deacetylase
PA_3_03392	COG3711	K	Transcriptional antiterminator
ATCC_7953_01525	COG2132	Q	Putative multicopper oxidases
B5_00804	COG0451	MG	Nucleoside-diphosphate-sugar epimerases
C1BS50MT1_00752	COG0601	EP	ABC-type dipeptide/oligopeptide/nickel transport systems, permease components
B5_00765	COG2409	R	Predicted drug exporters of the RND superfamily
B5_03329	COG0649	C	NADH:ubiquinone oxidoreductase 49 kD subunit 7
Y4.1MC1_02606	COG0477	GEPR	Permeases of the major facilitator superfamily
C56_YS93_01030	COG0477	GEPR	Permeases of the major facilitator superfamily
B5_00109	COG0566	J	rRNA methylases
Y4.1MC1_03594	COG1305	E	Transglutaminase-like enzymes, putative cysteine proteases
Y4.1MC1_00509	COG4606	P	ABC-type enterochelin transport system, permease component
PA_3_01958	COG1638	G	TRAP-type C4-dicarboxylate transport system, periplasmic component
Y4.1MC1_00753	COG0840	NT	Methyl-accepting chemotaxis protein
22_02333	COG0421	E	Spermidine synthase
22_01473	COG0399	M	Predicted pyridoxal phosphate-dependent enzyme apparently involved in regulation of cell wall biogenesis
B5_01224	COG2201	NT	Chemotaxis response regulator containing a CheY-like receiver domain and a methylesterase domain
Y4.1MC1_03212	COG1122	P	ABC-type cobalt transport system, ATPase component
Y4.1MC1_03915	COG3829	KT	Transcriptional regulator containing PAS, AAA-type ATPase, and DNA-binding domains
B5_03080	COG1256	N	Flagellar hook-associated protein
PA_3_02160	COG4209	G	ABC-type polysaccharide transport system, permease component
Y4.1MC1_02230	COG1609	K	Transcriptional regulators
B5_02465	COG1559	R	Predicted periplasmic solute-binding protein
B5_01062	COG0109	O	Polyprenyltransferase (cytochrome oxidase assembly factor)
Y4.1MC1_00979	COG0285	H	Folylpolyglutamate synthase
Sah69_00646	COG1064	R	Zn-dependent alcohol dehydrogenases
SURF_48B_03269	COG0610	V	Type I site-specific restriction-modification system, R (restriction) subunit and related helicases
B5_02109	COG0289	E	Dihydrodipicolinate reductase
Sah69_01123	COG1256	N	Flagellar hook-associated protein
B5_02391	COG1806	S	Uncharacterized protein conserved in bacteria
SURF_48B_02817	COG3333	S	Uncharacterized protein conserved in bacteria
B5_00760	COG0078	E	Ornithine carbamoyltransferase
B5_03296	COG1316	K	Transcriptional regulator
Y4.1MC1_00909	COG1131	V	ABC-type multidrug transport system, ATPase component
B5_03418	COG0351	H	Hydroxymethylpyrimidine/phosphomethylpyrimidine kinase
PA_3_01895	COG1609	K	Transcriptional regulators
GS_1_03569	COG0477	GEPR	Permeases of the major facilitator superfamily
PA_3_00406	COG0436	E	Aspartate/tyrosine/aromatic aminotransferase
PA_3_02066	COG0136	E	Aspartate-semialdehyde dehydrogenase
PA_3_02066	COG0136	E	Aspartate-semialdehyde dehydrogenase
PA_3_02066	COG0136	E	Aspartate-semialdehyde dehydrogenase
PA_3_02066	COG0136	E	Aspartate-semialdehyde dehydrogenase
PA_3_02066	COG0136	E	Aspartate-semialdehyde dehydrogenase
PA_3_02066	COG0136	E	Aspartate-semialdehyde dehydrogenase
Y4.1MC1_00389	COG0399	M	Predicted pyridoxal phosphate-dependent enzyme apparently involved in regulation of cell wall biogenesis
B5_01468	COG0604	CR	NADPH:quinone reductase and related Zn-dependent oxidoreductases
C56_YS93_03824	COG3378	R	Predicted ATPase
B5_01614	COG0477	GEPR	Permeases of the major facilitator superfamily
B5_01614	COG0477	GEPR	Permeases of the major facilitator superfamily
B5_01905	COG1126	E	ABC-type polar amino acid transport system, ATPase component
B5_02193	COG1820	G	N-acetylglucosamine-6-phosphate deacetylase
B5_02525	COG2894	D	Septum formation inhibitor-activating ATPase
B5_02094	COG0177	L	Predicted EndoIII-related endonuclease
B5_02231	COG0005	F	Purine nucleoside phosphorylase
Y4.1MC1_02283	COG0246	G	Mannitol-1-phosphate/altronate dehydrogenases
Y4.1MC1_03204	COG0834	ET	ABC-type amino acid transport/signal transduction systems, periplasmic component/domain
PA_3_02172	COG1874	G	Beta-galactosidase
B5_01889	COG3333	S	Uncharacterized protein conserved in bacteria
Y4.1MC1_03410	COG0155	P	Sulfite reductase, beta subunit (hemoprotein)
Y4.1MC1_01891	COG1349	KG	Transcriptional regulators of sugar metabolism
B5_02048	COG0156	H	7-keto-8-aminopelargonate synthetase and related enzymes
B5_00453	COG1804	C	Predicted acyl-CoA transferases/carnitine dehydratase
Y4.1MC1_02572	COG2376	G	Dihydroxyacetone kinase
Y4.1MC1_02225	COG1879	G	ABC-type sugar transport system, periplasmic component
DSM_458_00433	COG1250	I	3-hydroxyacyl-CoA dehydrogenase
Y4.1MC1_00378	COG1086	MG	Predicted nucleoside-diphosphate sugar epimerases
Y4.1MC1_02303	COG0183	I	Acetyl-CoA acetyltransferase
Sah69_01766	COG2132	Q	Putative multicopper oxidases
Sah69_01093	COG0472	M	UDP-N-acetylmuramyl pentapeptide phosphotransferase/UDP-N-acetylglucosamine-1-phosphate transferase
B5_00408	COG0247	C	Fe-S oxidoreductase
B5_00777	COG0601	EP	ABC-type dipeptide/oligopeptide/nickel transport systems, permease components
22_00648	COG1173	EP	ABC-type dipeptide/oligopeptide/nickel transport systems, permease components
Y4.1MC1_01393	COG0337	E	3-dehydroquinate synthetase
Sah69_02942	COG0493	ER	NADPH-dependent glutamate synthase beta chain and related oxidoreductases
Sah69_02942	COG0493	ER	NADPH-dependent glutamate synthase beta chain and related oxidoreductases
B5_01461	COG5505	S	Predicted integral membrane protein
B5_00392	COG0477	GEPR	Permeases of the major facilitator superfamily
22_00676	COG1087	M	UDP-glucose 4-epimerase
B5_03270	COG1087	M	UDP-glucose 4-epimerase
Y4.1MC1_00839	COG4477	D	Negative regulator of septation ring formation
B5_02695	COG0522	J	Ribosomal protein S4 and related proteins
PA_3_02034	COG1250	I	3-hydroxyacyl-CoA dehydrogenase
NBRC_107763_03500	COG2132	Q	Putative multicopper oxidases
Y4.1MC1_02823	COG1323	R	Predicted nucleotidyltransferase
DSM_465_00009	COG0644	C	Dehydrogenases (flavoproteins)
B5_02715	COG0491	R	Zn-dependent hydrolases, including glyoxylases
B5_02448	COG1291	N	Flagellar motor component
GS_1_01038	COG1135	P	ABC-type metal ion transport system, ATPase component
Y4.1MC1_01941	COG0531	E	Amino acid transporters
GS_1_01488	COG0737	F	5'-nucleotidase/2',3'-cyclic phosphodiesterase and related esterases
PA_3_01834	COG4263	C	Nitrous oxide reductase
Y4.1MC1_00764	COG1169	HQ	Isochorismate synthase
GS_1_01780	COG0399	M	Predicted pyridoxal phosphate-dependent enzyme apparently involved in regulation of cell wall biogenesis
B5_02379	COG1284	S	Uncharacterized conserved protein
B5_01001	COG0840	NT	Methyl-accepting chemotaxis protein
Sah69_01100	COG0381	M	UDP-N-acetylglucosamine 2-epimerase
PA_3_01674	COG1055	P	Na+/H+ antiporter NhaD and related arsenite permeases
C1BS50MT1_00750	COG0444	EP	ABC-type dipeptide/oligopeptide/nickel transport system, ATPase component
B5_02982	COG2390	K	Transcriptional regulator, contains sigma factor-related N-terminal domain
B5_02004	COG0402	FR	Cytosine deaminase and related metal-dependent hydrolases
22_01853	COG1175	G	ABC-type sugar transport systems, permease components
C1BS50MT1_00940	COG0472	M	UDP-N-acetylmuramyl pentapeptide phosphotransferase/UDP-N-acetylglucosamine-1-phosphate transferase
B5_01602	COG0813	F	Purine-nucleoside phosphorylase
B5_01363	COG1228	Q	Imidazolonepropionase and related amidohydrolases
Y4.1MC1_01076	COG1191	K	DNA-directed RNA polymerase specialized sigma subunit
Y4.1MC1_00195	COG4856	S	Uncharacterized protein conserved in bacteria
B5_00261	COG2344	R	AT-rich DNA-binding protein
GS_1_00565	COG2376	G	Dihydroxyacetone kinase
B5_01251	COG0196	H	FAD synthase
Y4.1MC1_00786	COG1506	E	Dipeptidyl aminopeptidases/acylaminoacyl-peptidases
B5_00116	COG0081	J	Ribosomal protein L1
B5_01109	COG1191	K	DNA-directed RNA polymerase specialized sigma subunit
B5_01811	COG0024	J	Methionine aminopeptidase
B5_03040	COG1345	N	Flagellar capping protein
Y4.1MC1_00199	COG2207	K	AraC-type DNA-binding domain-containing proteins
Y4.1MC1_00604	COG0860	M	N-acetylmuramoyl-L-alanine amidase
SURF_48B_02351	COG1175	G	ABC-type sugar transport systems, permease components
B5_03091	COG1307	S	Uncharacterized protein conserved in bacteria
B5_00023	COG0353	L	Recombinational DNA repair protein (RecF pathway)
B5_03092	COG2197	TK	Response regulator containing a CheY-like receiver domain and an HTH DNA-binding domain
B5_01546	COG0031	E	Cysteine synthase
Y4.1MC1_03900	COG0247	C	Fe-S oxidoreductase
Sah69_01193	COG1012	C	NAD-dependent aldehyde dehydrogenases
SURF_48B_03206	COG0542	O	ATPases with chaperone activity, ATP-binding subunit
PA_3_02064	COG0028	EH	Thiamine pyrophosphate-requiring enzymes [acetolactate synthase, pyruvate dehydrogenase (cytochrome), glyoxylate carboligase, phosphonopyruvate decarboxylase]
B5_00446	COG3044	R	Predicted ATPase of the ABC class
B5_01710	COG1960	I	Acyl-CoA dehydrogenases
PA_3_01433	COG0614	P	ABC-type Fe3+-hydroxamate transport system, periplasmic component
C56_YS93_02933	COG1609	K	Transcriptional regulators
B5_00037	COG4123	R	Predicted O-methyltransferase
KCTC_3921_03774	COG2344	R	AT-rich DNA-binding protein
B5_01236	COG0020	I	Undecaprenyl pyrophosphate synthase
B5_02452	COG1191	K	DNA-directed RNA polymerase specialized sigma subunit
B5_00388	COG0245	I	2C-methyl-D-erythritol 2,4-cyclodiphosphate synthase
B5_00388	COG0245	I	2C-methyl-D-erythritol 2,4-cyclodiphosphate synthase
PA_3_01618	COG1131	V	ABC-type multidrug transport system, ATPase component
SURF_48B_03198	COG0286	V	Type I restriction-modification system methyltransferase subunit
22_02637	COG1172	G	Ribose/xylose/arabinose/galactoside ABC-type transport systems, permease components
B5_00038	COG0313	R	Predicted methyltransferases
Y4.1MC1_03512	COG1135	P	ABC-type metal ion transport system, ATPase component
B5_02902	COG0647	G	Predicted sugar phosphatases of the HAD superfamily
PA_3_02082	COG0477	GEPR	Permeases of the major facilitator superfamily
C56_YS93_03936	COG1061	KL	DNA or RNA helicases of superfamily II
PA_3_02558	COG1191	K	DNA-directed RNA polymerase specialized sigma subunit
Y4.1MC1_02305	COG1250	I	3-hydroxyacyl-CoA dehydrogenase
B5_00182	COG1624	S	Uncharacterized conserved protein
Y4.1MC1_02946	COG1129	G	ABC-type sugar transport system, ATPase component
B5_01554	COG0277	C	FAD/FMN-containing dehydrogenases
C56_YS93_03146	COG0591	ER	Na+/proline symporter
SURF_48B_01155	COG0031	E	Cysteine synthase
PA_3_00879	COG3717	G	5-keto 4-deoxyuronate isomerase
Y4.1MC1_00928	COG1116	P	ABC-type nitrate/sulfonate/bicarbonate transport system, ATPase component
PA_3_03528	COG0246	G	Mannitol-1-phosphate/altronate dehydrogenases
B5_02259	COG1136	V	ABC-type antimicrobial peptide transport system, ATPase component
22_01678	COG1960	I	Acyl-CoA dehydrogenases
PA_3_01414	COG4821	R	Uncharacterized protein containing SIS (Sugar ISomerase) phosphosugar binding domain
Y4.1MC1_02824	COG3480	T	Predicted secreted protein containing a PDZ domain
Y4.1MC1_01884	COG2133	G	Glucose/sorbosone dehydrogenases
B5_00158	COG1122	P	ABC-type cobalt transport system, ATPase component
NBRC_107763_01000	COG0444	EP	ABC-type dipeptide/oligopeptide/nickel transport system, ATPase component
B5_02164	COG3546	P	Mn-containing catalase
GT23_02692	COG1484	L	DNA replication protein
PA_3_03418	COG1087	M	UDP-glucose 4-epimerase
PA_3_03378	COG1175	G	ABC-type sugar transport systems, permease components
Y4.1MC1_02015	COG0520	E	Selenocysteine lyase
B5_01532	COG0463	M	Glycosyltransferases involved in cell wall biogenesis
A1_02915	COG0614	P	ABC-type Fe3+-hydroxamate transport system, periplasmic component
B5_01250	COG0130	J	Pseudouridine synthase
B5_03000	COG0106	E	Phosphoribosylformimino-5-aminoimidazole carboxamide ribonucleotide (ProFAR) isomerase
B5_02346	COG2804	NU	Type II secretory pathway, ATPase PulE/Tfp pilus assembly pathway, ATPase PilB
DSM_465_02463	COG0030	J	Dimethyladenosine transferase (rRNA methylation)
Y4.1MC1_01671	COG0277	C	FAD/FMN-containing dehydrogenases
PA_3_02024	COG1071	C	Pyruvate/2-oxoglutarate dehydrogenase complex, dehydrogenase (E1) component, eukaryotic type, alpha subunit
B5_02514	COG1104	E	Cysteine sulfinate desulfinase/cysteine desulfurase and related enzymes
C56_YS93_02277	COG0381	M	UDP-N-acetylglucosamine 2-epimerase
B5_03027	COG2884	D	Predicted ATPase involved in cell division
B5_01938	COG0463	M	Glycosyltransferases involved in cell wall biogenesis
B5_02134	COG2226	H	Methylase involved in ubiquinone/menaquinone biosynthesis
B5_01515	COG0475	P	Kef-type K+ transport systems, membrane components
PA_3_01912	COG0160	E	4-aminobutyrate aminotransferase and related aminotransferases
GT23_02736	COG0520	E	Selenocysteine lyase
B5_00111	COG1595	K	DNA-directed RNA polymerase specialized sigma subunit, sigma24 homolog
C56_YS93_03792	COG1263	G	Phosphotransferase system IIC components, glucose/maltose/N-acetylglucosamine-specific
DSM_465_01795	COG3711	K	Transcriptional antiterminator
B5_00379	COG1109	G	Phosphomannomutase
B5_01815	COG0701	R	Predicted permeases
Y4.1MC1_00744	COG1171	E	Threonine dehydratase
B5_03464	COG1475	K	Predicted transcriptional regulators
B5_02891	COG0253	E	Diaminopimelate epimerase
PA_3_01870	COG1063	ER	Threonine dehydrogenase and related Zn-dependent dehydrogenases
B5_02029	COG1082	G	Sugar phosphate isomerases/epimerases
B5_03217	COG1175	G	ABC-type sugar transport systems, permease components
B4109_00380	COG1961	L	Site-specific recombinases, DNA invertase Pin homologs
B5_00452	COG1960	I	Acyl-CoA dehydrogenases
NBRC_107763_01592	COG1175	G	ABC-type sugar transport systems, permease components
Y4.1MC1_01253	COG1884	I	Methylmalonyl-CoA mutase, N-terminal domain/subunit
SURF_114_02107	COG1028	IQR	Dehydrogenases with different specificities (related to short-chain alcohol dehydrogenases)
B5_01017	COG0598	P	Mg2+ and Co2+ transporters
B5_00106	COG1045	E	Serine acetyltransferase
W_2_01486	COG1263	G	Phosphotransferase system IIC components, glucose/maltose/N-acetylglucosamine-specific
PA_3_01371	COG1028	IQR	Dehydrogenases with different specificities (related to short-chain alcohol dehydrogenases)
Sah69_01094	COG0319	R	Predicted metal-dependent hydrolase
Sah69_01094	COG0319	R	Predicted metal-dependent hydrolase
Y4.1MC1_00272	COG0241	E	Histidinol phosphatase and related phosphatases
Y4.1MC1_00272	COG0241	E	Histidinol phosphatase and related phosphatases
C1BS50MT1_00622	COG0019	E	Diaminopimelate decarboxylase
B5_01496	COG0614	P	ABC-type Fe3+-hydroxamate transport system, periplasmic component
Sah69_00042	COG3391	S	Uncharacterized conserved protein
Y4.1MC1_02104	COG1740	C	Ni,Fe-hydrogenase I small subunit
B5_01307	COG0183	I	Acetyl-CoA acetyltransferase
Y4.1MC1_01892	COG0561	R	Predicted hydrolases of the HAD superfamily
B5_02578	COG5401	R	Spore germination protein
B5_01353	COG0601	EP	ABC-type dipeptide/oligopeptide/nickel transport systems, permease components
B5_02577	COG0689	J	RNase PH
DSM_465_01855	COG0395	G	ABC-type sugar transport system, permease component
B5_01032	COG0569	P	K+ transport systems, NAD-binding component
SURF_114_00577	COG1063	ER	Threonine dehydrogenase and related Zn-dependent dehydrogenases
DSM_465_02028	COG3959	G	Transketolase, N-terminal subunit
B5_01439	COG4606	P	ABC-type enterochelin transport system, permease component
PA_3_01609	COG0524	G	Sugar kinases, ribokinase family
Sah69_02943	COG0167	F	Dihydroorotate dehydrogenase
B5_03412	COG3711	K	Transcriptional antiterminator
Y4.1MC1_03483	COG0656	R	Aldo/keto reductases, related to diketogulonate reductase
D1_00191	COG2189	L	Adenine specific DNA methylase Mod
Sah69_02405	COG0702	MG	Predicted nucleoside-diphosphate-sugar epimerases
B5_02711	COG4848	S	Uncharacterized protein conserved in bacteria
B5_02690	COG4477	D	Negative regulator of septation ring formation
B5_02530	COG2003	L	DNA repair proteins
B5_01441	COG4604	P	ABC-type enterochelin transport system, ATPase component
C56_YS93_01994	COG3829	KT	Transcriptional regulator containing PAS, AAA-type ATPase, and DNA-binding domains
Y4.1MC1_00240	COG0624	E	Acetylornithine deacetylase/Succinyl-diaminopimelate desuccinylase and related deacylases
Y4.1MC1_03957	COG1131	V	ABC-type multidrug transport system, ATPase component
C1BS50MT1_02513	COG0183	I	Acetyl-CoA acetyltransferase
B5_02666	COG2220	R	Predicted Zn-dependent hydrolases of the beta-lactamase fold
PA_3_02376	COG1473	R	Metal-dependent amidase/aminoacylase/carboxypeptidase
B5_00428	COG0175	EH	3'-phosphoadenosine 5'-phosphosulfate sulfotransferase (PAPS reductase)/FAD synthetase and related enzymes
PA_3_00281	COG1305	E	Transglutaminase-like enzymes, putative cysteine proteases
B5_00954	COG0603	R	Predicted PP-loop superfamily ATPase
B5_02775	COG1169	HQ	Isochorismate synthase
Y4.1MC1_03203	COG0765	E	ABC-type amino acid transport system, permease component
NBRC_107763_01609	COG2610	GE	H+/gluconate symporter and related permeases
T12_00368	COG0318	IQ	Acyl-CoA synthetases (AMP-forming)/AMP-acid ligases II
GS_1_02396	COG1131	V	ABC-type multidrug transport system, ATPase component
B5_03096	COG0472	M	UDP-N-acetylmuramyl pentapeptide phosphotransferase/UDP-N-acetylglucosamine-1-phosphate transferase
SURF_48B_02007	COG5525	R	Bacteriophage tail assembly protein
B5_00681	COG1167	KE	Transcriptional regulators containing a DNA-binding HTH domain and an aminotransferase domain (MocR family) and their eukaryotic orthologs
B5_00285	COG0152	F	Phosphoribosylaminoimidazolesuccinocarboxamide (SAICAR) synthase
B5_01283	COG0468	L	RecA/RadA recombinase
B5_02776	COG1575	H	1,4-dihydroxy-2-naphthoate octaprenyltransferase
ATCC_7953_02438	COG0468	L	RecA/RadA recombinase
B5_01084	COG1323	R	Predicted nucleotidyltransferase
B5_02127	COG0547	E	Anthranilate phosphoribosyltransferase
Y4.1MC1_02859	COG0483	G	Archaeal fructose-1,6-bisphosphatase and related enzymes of inositol monophosphatase family
B5_01893	COG0246	G	Mannitol-1-phosphate/altronate dehydrogenases
B5_01761	COG0436	E	Aspartate/tyrosine/aromatic aminotransferase
B4109_02442	COG1961	L	Site-specific recombinases, DNA invertase Pin homologs
B5_00522	COG1638	G	TRAP-type C4-dicarboxylate transport system, periplasmic component
B5_00718	COG0535	R	Predicted Fe-S oxidoreductases
B5_01711	COG0520	E	Selenocysteine lyase
B5_01611	COG0534	V	Na+-driven multidrug efflux pump
22_01617	COG0547	E	Anthranilate phosphoribosyltransferase
Y4.1MC1_01929	COG1454	C	Alcohol dehydrogenase, class IV
BGSC_93A1_01712	COG3829	KT	Transcriptional regulator containing PAS, AAA-type ATPase, and DNA-binding domains
B5_02648	COG0745	TK	Response regulators consisting of a CheY-like receiver domain and a winged-helix DNA-binding domain
PA_3_00525	COG1173	EP	ABC-type dipeptide/oligopeptide/nickel transport systems, permease components
B5_00128	COG0087	J	Ribosomal protein L3
W_2_01214	COG1402	R	Uncharacterized protein, putative amidase
B5_01266	COG2188	K	Transcriptional regulators
B5_01029	COG2171	E	Tetrahydrodipicolinate N-succinyltransferase
Y4.1MC1_02670	COG0196	H	FAD synthase
Y4.1MC1_01142	COG1121	P	ABC-type Mn/Zn transport systems, ATPase component
B5_02638	COG1484	L	DNA replication protein
B5_01497	COG1120	PH	ABC-type cobalamin/Fe3+-siderophores transport systems, ATPase components
B5_01083	COG3480	T	Predicted secreted protein containing a PDZ domain
B5_00668	COG1177	E	ABC-type spermidine/putrescine transport system, permease component II
B5_03245	COG0606	O	Predicted ATPase with chaperone activity
PA_3_01877	COG0371	C	Glycerol dehydrogenase and related enzymes
B5_00140	COG0094	J	Ribosomal protein L5
Y4.1MC1_01062	COG1559	R	Predicted periplasmic solute-binding protein
Y4.1MC1_03365	COG0601	EP	ABC-type dipeptide/oligopeptide/nickel transport systems, permease components
Y4.1MC1_00882	COG0642	T	Signal transduction histidine kinase
B5_00149	COG0563	F	Adenylate kinase and related kinases
Y4.1MC1_00217	COG0609	P	ABC-type Fe3+-siderophore transport system, permease component
B5_02909	COG0739	M	Membrane proteins related to metalloendopeptidases
PA_3_01894	COG0235	G	Ribulose-5-phosphate 4-epimerase and related epimerases and aldolases
Y4.1MC1_02244	COG1173	EP	ABC-type dipeptide/oligopeptide/nickel transport systems, permease components
B5_02017	COG0624	E	Acetylornithine deacetylase/Succinyl-diaminopimelate desuccinylase and related deacylases
GS_1_00599	COG0247	C	Fe-S oxidoreductase
W_2_01384	COG2376	G	Dihydroxyacetone kinase
B5_02685	COG0061	G	Predicted sugar kinase
W_2_00794	COG3473	Q	Maleate cis-trans isomerase
Y4.1MC1_02414	COG0395	G	ABC-type sugar transport system, permease component
22_02788	COG1518	L	Uncharacterized protein predicted to be involved in DNA repair
22_02788	COG1518	L	Uncharacterized protein predicted to be involved in DNA repair
Y4.1MC1_02363	COG1113	E	Gamma-aminobutyrate permease and related permeases
Sah69_01362	COG0384	R	Predicted epimerase, PhzC/PhzF homolog
ATCC_7953_01135	COG1345	N	Flagellar capping protein
Y4.1MC1_02180	COG1028	IQR	Dehydrogenases with different specificities (related to short-chain alcohol dehydrogenases)
B5_02269	COG4129	S	Predicted membrane protein
GS_1_01769	COG1216	R	Predicted glycosyltransferases
B5_01141	COG0194	F	Guanylate kinase
Y4.1MC1_03804	COG0095	H	Lipoate-protein ligase A
B5_01258	COG0452	H	Phosphopantothenoylcysteine synthetase/decarboxylase
C1BS50MT1_01632	COG3227	E	Zinc metalloprotease (elastase)
P3_03055	COG1120	PH	ABC-type cobalamin/Fe3+-siderophores transport systems, ATPase components
PA_3_01023	COG0583	K	Transcriptional regulator
B5_02210	COG0807	H	GTP cyclohydrolase II
PA_3_00194	COG2819	R	Predicted hydrolase of the alpha/beta superfamily
B4109_00328	COG1783	R	Phage terminase large subunit
B5_02574	COG0115	EH	Branched-chain amino acid aminotransferase/4-amino-4-deoxychorismate lyase
B5_02784	COG1230	P	Co/Zn/Cd efflux system component
PA_3_01522	COG3424	Q	Predicted naringenin-chalcone synthase
Y4.1MC1_02339	COG0371	C	Glycerol dehydrogenase and related enzymes
B5_00794	COG2357	S	Uncharacterized protein conserved in bacteria
B5_00797	COG0639	T	Diadenosine tetraphosphatase and related serine/threonine protein phosphatases
B5_00470	COG1194	L	A/G-specific DNA glycosylase
B5_00354	COG0501	O	Zn-dependent protease with chaperone function
Y4.1MC1_01677	COG1414	K	Transcriptional regulator
B5_00692	COG0561	R	Predicted hydrolases of the HAD superfamily
PA_3_01848	COG2188	K	Transcriptional regulators
KCTC3902_03558	COG2188	K	Transcriptional regulators
Y4.1MC1_00752	COG0840	NT	Methyl-accepting chemotaxis protein
PA_3_01607	COG0730	R	Predicted permeases
Y4.1MC1_01938	COG0119	E	Isopropylmalate/homocitrate/citramalate synthases
22_03168	COG1167	KE	Transcriptional regulators containing a DNA-binding HTH domain and an aminotransferase domain (MocR family) and their eukaryotic orthologs
Y4.1MC1_00042	COG0313	R	Predicted methyltransferases
GS_1_00513	COG1024	I	Enoyl-CoA hydratase/carnithine racemase
B5_02320	COG0231	J	Translation elongation factor P (EF-P)/translation initiation factor 5A (eIF-5A)
W_2_02181	COG1414	K	Transcriptional regulator
B5_00203	COG0614	P	ABC-type Fe3+-hydroxamate transport system, periplasmic component
Y4.1MC1_00318	COG3328	L	Transposase and inactivated derivatives
Y4.1MC1_02014	COG1960	I	Acyl-CoA dehydrogenases
C56_YS93_02451	COG0667	C	Predicted oxidoreductases (related to aryl-alcohol dehydrogenases)
C56_YS93_02451	COG0667	C	Predicted oxidoreductases (related to aryl-alcohol dehydrogenases)
PA_3_02159	COG0395	G	ABC-type sugar transport system, permease component
B4109_00315	COG0501	O	Zn-dependent protease with chaperone function
PA_3_00361	COG2320	S	Uncharacterized conserved protein
PA_3_03343	COG1172	G	Ribose/xylose/arabinose/galactoside ABC-type transport systems, permease components
A1_02364	COG0464	O	ATPases of the AAA+ class
B5_03190	COG0624	E	Acetylornithine deacetylase/Succinyl-diaminopimelate desuccinylase and related deacylases
B5_00157	COG1122	P	ABC-type cobalt transport system, ATPase component
PA_3_03416	COG1479	S	Uncharacterized conserved protein
B5_03246	COG1028	IQR	Dehydrogenases with different specificities (related to short-chain alcohol dehydrogenases)
PA_3_01464	COG1135	P	ABC-type metal ion transport system, ATPase component
SURF_114_03336	COG1082	G	Sugar phosphate isomerases/epimerases
PA_3_03402	COG2723	G	Beta-glucosidase/6-phospho-beta-glucosidase/beta-galactosidase
SURF_114_02903	COG1788	I	Acyl CoA:acetate/3-ketoacid CoA transferase, alpha subunit
Y4.1MC1_01198	COG1752	R	Predicted esterase of the alpha-beta hydrolase superfamily
W_2_02352	COG0384	R	Predicted epimerase, PhzC/PhzF homolog
Y4.1MC1_01642	COG0119	E	Isopropylmalate/homocitrate/citramalate synthases
B5_03155	COG1940	KG	Transcriptional regulator/sugar kinase
B5_02730	COG3227	E	Zinc metalloprotease (elastase)
B5_02975	COG2272	I	Carboxylesterase type B
B5_00667	COG1176	E	ABC-type spermidine/putrescine transport system, permease component I
Y4.1MC1_01419	COG0617	J	tRNA nucleotidyltransferase/poly(A) polymerase
B5_02988	COG0740	OU	Protease subunit of ATP-dependent Clp proteases
C1BS50MT1_00208	COG0624	E	Acetylornithine deacetylase/Succinyl-diaminopimelate desuccinylase and related deacylases
B5_02604	COG2086	C	Electron transfer flavoprotein, beta subunit
B5_01971	COG0269	G	3-hexulose-6-phosphate synthase and related proteins
Y4.1MC1_00512	COG4607	P	ABC-type enterochelin transport system, periplasmic component
Y4.1MC1_01879	COG3839	G	ABC-type sugar transport systems, ATPase components
SURF_114_01064	COG0154	J	Asp-tRNAAsn/Glu-tRNAGln amidotransferase A subunit and related amidases
PA_3_03644	COG0175	EH	3'-phosphoadenosine 5'-phosphosulfate sulfotransferase (PAPS reductase)/FAD synthetase and related enzymes
B5_00969	COG3711	K	Transcriptional antiterminator
Y4.1MC1_01551	COG0508	C	Pyruvate/2-oxoglutarate dehydrogenase complex, dihydrolipoamide acyltransferase (E2) component, and related enzymes
B5_02392	COG0517	R	FOG: CBS domain
PA_3_02483	COG0581	P	ABC-type phosphate transport system, permease component
PA_3_03526	COG1063	ER	Threonine dehydrogenase and related Zn-dependent dehydrogenases
B5_00449	COG1009	CP	NADH:ubiquinone oxidoreductase subunit 5 (chain L)/Multisubunit Na+/H+ antiporter, MnhA subunit
B5_02393	COG1381	L	Recombinational DNA repair protein (RecF pathway)
Y4.1MC1_00929	COG0715	P	ABC-type nitrate/sulfonate/bicarbonate transport systems, periplasmic components
PA_3_00938	COG1175	G	ABC-type sugar transport systems, permease components
W_2_01168	COG2333	R	Predicted hydrolase (metallo-beta-lactamase superfamily)
B5_01980	COG1061	KL	DNA or RNA helicases of superfamily II
B5_01562	COG3359	L	Predicted exonuclease
W_2_00824	COG0119	E	Isopropylmalate/homocitrate/citramalate synthases
Y4.1MC1_03347	COG0069	E	Glutamate synthase domain 2
B5_02679	COG0827	L	Adenine-specific DNA methylase
B5_02367	COG0605	P	Superoxide dismutase
B5_03170	COG1071	C	Pyruvate/2-oxoglutarate dehydrogenase complex, dehydrogenase (E1) component, eukaryotic type, alpha subunit
Y4.1MC1_02323	COG0508	C	Pyruvate/2-oxoglutarate dehydrogenase complex, dihydrolipoamide acyltransferase (E2) component, and related enzymes
Y4.1MC1_00466	COG4499	S	Predicted membrane protein
B5_02137	COG0302	H	GTP cyclohydrolase I
B5_03399	COG0692	L	Uracil DNA glycosylase
B5_00925	COG1129	G	ABC-type sugar transport system, ATPase component
NBRC_107763_01303	COG0747	E	ABC-type dipeptide transport system, periplasmic component
Y4.1MC1_00257	COG1071	C	Pyruvate/2-oxoglutarate dehydrogenase complex, dehydrogenase (E1) component, eukaryotic type, alpha subunit
Y4.1MC1_00020	COG1428	F	Deoxynucleoside kinases
B5_02131	COG1352	NT	Methylase of chemotaxis methyl-accepting proteins
GS_1_01164	COG3378	R	Predicted ATPase
Y4.1MC1_00038	COG0470	L	ATPase involved in DNA replication
C1BS50MT1_03158	COG1473	R	Metal-dependent amidase/aminoacylase/carboxypeptidase
DSM_458_01720	COG3817	S	Predicted membrane protein
Y4.1MC1_02212	COG3829	KT	Transcriptional regulator containing PAS, AAA-type ATPase, and DNA-binding domains
PA_3_03626	COG2206	T	HD-GYP domain
B5_01442	COG4607	P	ABC-type enterochelin transport system, periplasmic component
B5_00607	COG1131	V	ABC-type multidrug transport system, ATPase component
PA_3_01681	COG4294	L	UV damage repair endonuclease
Y4.1MC1_03516	COG1126	E	ABC-type polar amino acid transport system, ATPase component
B5_01908	COG0765	E	ABC-type amino acid transport system, permease component
22_01296	COG2368	Q	Aromatic ring hydroxylase
B5_00642	COG0318	IQ	Acyl-CoA synthetases (AMP-forming)/AMP-acid ligases II
Y4.1MC1_01540	COG1024	I	Enoyl-CoA hydratase/carnithine racemase
B5_03404	COG1182	I	Acyl carrier protein phosphodiesterase
B5_02406	COG0274	F	Deoxyribose-phosphate aldolase
B5_02684	COG0616	OU	Periplasmic serine proteases (ClpP class)
Y4.1MC1_01641	COG4569	Q	Acetaldehyde dehydrogenase (acetylating)
JSC_T9a_02440	COG1134	GM	ABC-type polysaccharide/polyol phosphate transport system, ATPase component
PA_3_00745	COG1176	E	ABC-type spermidine/putrescine transport system, permease component I
Y4.1MC1_02942	COG0388	R	Predicted amidohydrolase
B5_01349	COG0580	G	Glycerol uptake facilitator and related permeases (Major Intrinsic Protein Family)
B5_03010	COG0682	M	Prolipoprotein diacylglyceryltransferase
NBRC_107763_03077	COG0371	C	Glycerol dehydrogenase and related enzymes
B5_00778	COG1173	EP	ABC-type dipeptide/oligopeptide/nickel transport systems, permease components
OS27_03311	COG3547	L	Transposase and inactivated derivatives
GS_1_02109	COG0119	E	Isopropylmalate/homocitrate/citramalate synthases
NBRC_107763_00659	COG3547	L	Transposase and inactivated derivatives
B5_02318	COG3854	S	Uncharacterized protein conserved in bacteria
Y4.1MC1_01094	COG0345	E	Pyrroline-5-carboxylate reductase
Y4.1MC1_03689	COG1114	E	Branched-chain amino acid permeases
D1_00192	COG3421	S	Uncharacterized protein conserved in bacteria
PA_3_02156	COG1940	KG	Transcriptional regulator/sugar kinase
NBRC_107763_01003	COG0747	E	ABC-type dipeptide transport system, periplasmic component
B5_02102	COG0414	H	Panthothenate synthetase
Y4.1MC1_02698	COG1419	N	Flagellar GTP-binding protein
Y4.1MC1_02373	COG0535	R	Predicted Fe-S oxidoreductases
Y4.1MC1_03043	COG0564	J	Pseudouridylate synthases, 23S RNA-specific
T12_00664	COG3547	L	Transposase and inactivated derivatives
T12_02060	COG3547	L	Transposase and inactivated derivatives
T12_02264	COG3547	L	Transposase and inactivated derivatives
C56_YS93_02273	COG2089	M	Sialic acid synthase
B5_03448	COG0745	TK	Response regulators consisting of a CheY-like receiver domain and a winged-helix DNA-binding domain
B5_02470	COG0628	R	Predicted permease
GS_1_03571	COG2186	K	Transcriptional regulators
B5_03004	COG0040	E	ATP phosphoribosyltransferase
B5_02754	COG1116	P	ABC-type nitrate/sulfonate/bicarbonate transport system, ATPase component
B5_03423	COG1126	E	ABC-type polar amino acid transport system, ATPase component
B5_03355	COG1435	F	Thymidine kinase
Y4.1MC1_02333	COG1131	V	ABC-type multidrug transport system, ATPase component
Y4.1MC1_02333	COG1131	V	ABC-type multidrug transport system, ATPase component
GS_1_01765	COG1086	MG	Predicted nucleoside-diphosphate sugar epimerases
C56_YS93_03534	COG1115	E	Na+/alanine symporter
B5_00915	COG0675	L	Transposase and inactivated derivatives
B5_01906	COG0834	ET	ABC-type amino acid transport/signal transduction systems, periplasmic component/domain
B5_02911	COG0411	E	ABC-type branched-chain amino acid transport systems, ATPase component
B5_02353	COG1940	KG	Transcriptional regulator/sugar kinase
Y4.1MC1_00792	COG2267	I	Lysophospholipase
B5_00539	COG1294	C	Cytochrome bd-type quinol oxidase, subunit 2
SURF_48B_03472	COG1182	I	Acyl carrier protein phosphodiesterase
B5_00956	COG0602	O	Organic radical activating enzymes
PA_3_03641	COG1104	E	Cysteine sulfinate desulfinase/cysteine desulfurase and related enzymes
Y4.1MC1_03732	COG1009	CP	NADH:ubiquinone oxidoreductase subunit 5 (chain L)/Multisubunit Na+/H+ antiporter, MnhA subunit
Y4.1MC1_02312	COG0146	EQ	N-methylhydantoinase B/acetone carboxylase, alpha subunit
B5_02540	COG2805	NU	Tfp pilus assembly protein, pilus retraction ATPase PilT
B5_00129	COG0088	J	Ribosomal protein L4
Y4.1MC1_02198	COG1408	R	Predicted phosphohydrolases
OS27_00055	COG0491	R	Zn-dependent hydrolases, including glyoxylases
B5_02187	COG0614	P	ABC-type Fe3+-hydroxamate transport system, periplasmic component
Y4.1MC1_01099	COG1466	L	DNA polymerase III, delta subunit
DSM_458_00425	COG2217	P	Cation transport ATPase
SURF_48B_03063	COG0737	F	5'-nucleotidase/2',3'-cyclic phosphodiesterase and related esterases
B5_01059	COG0772	D	Bacterial cell division membrane protein
Y4.1MC1_02219	COG3718	G	Uncharacterized enzyme involved in inositol metabolism
DSM_458_00526	COG2116	P	Formate/nitrite family of transporters
GS_1_02409	COG0614	P	ABC-type Fe3+-hydroxamate transport system, periplasmic component
KCTC_3921_03779	COG0533	O	Metal-dependent proteases with possible chaperone activity
B5_02281	COG1884	I	Methylmalonyl-CoA mutase, N-terminal domain/subunit
B5_01492	COG0004	P	Ammonia permease
B5_00889	COG0812	M	UDP-N-acetylmuramate dehydrogenase
22_00665	COG2205	T	Osmosensitive K+ channel histidine kinase
SURF_114_02921	COG2084	I	3-hydroxyisobutyrate dehydrogenase and related beta-hydroxyacid dehydrogenases
W_2_01094	COG1136	V	ABC-type antimicrobial peptide transport system, ATPase component
NBRC_107763_01300	COG0444	EP	ABC-type dipeptide/oligopeptide/nickel transport system, ATPase component
Y4.1MC1_00313	COG1484	L	DNA replication protein
Y4.1MC1_02035	COG1484	L	DNA replication protein
Y4.1MC1_02981	COG1484	L	DNA replication protein
B5_01044	COG3547	L	Transposase and inactivated derivatives
B5_01989	COG3547	L	Transposase and inactivated derivatives
GS_1_01398	COG0614	P	ABC-type Fe3+-hydroxamate transport system, periplasmic component
NBRC_107763_03081	COG0395	G	ABC-type sugar transport system, permease component
B5_02778	COG2013	S	Uncharacterized conserved protein
PA_3_01697	COG0488	R	ATPase components of ABC transporters with duplicated ATPase domains
Y4.1MC1_03486	COG1518	L	Uncharacterized protein predicted to be involved in DNA repair
Y4.1MC1_03486	COG1518	L	Uncharacterized protein predicted to be involved in DNA repair
C56_YS93_01999	COG3711	K	Transcriptional antiterminator
B5_03373	COG1502	I	Phosphatidylserine/phosphatidylglycerophosphate/cardiolipin synthases and related enzymes
B5_00327	COG3547	L	Transposase and inactivated derivatives
Y4.1MC1_03394	COG0122	L	3-methyladenine DNA glycosylase/8-oxoguanine DNA glycosylase
GS_1_00609	COG0644	C	Dehydrogenases (flavoproteins)
Y4.1MC1_02903	COG0840	NT	Methyl-accepting chemotaxis protein
C1BS50MT1_00149	COG3386	G	Gluconolactonase
A1_03004	COG1109	G	Phosphomannomutase
B5_01065	COG1845	C	Heme/copper-type cytochrome/quinol oxidase, subunit 3
B5_01315	COG1974	KT	SOS-response transcriptional repressors (RecA-mediated autopeptidases)
Y4.1MC1_02835	COG2340	S	Uncharacterized protein with SCP/PR1 domains
Y4.1MC1_00578	COG0614	P	ABC-type Fe3+-hydroxamate transport system, periplasmic component
B5_01049	COG0483	G	Archaeal fructose-1,6-bisphosphatase and related enzymes of inositol monophosphatase family
Y4.1MC1_00444	COG1508	K	DNA-directed RNA polymerase specialized sigma subunit, sigma54 homolog
Y4.1MC1_01630	COG1984	E	Allophanate hydrolase subunit 2
PA_3_01027	COG0450	O	Peroxiredoxin
B5_01854	COG4214	G	ABC-type xylose transport system, permease component
Y4.1MC1_02057	COG0309	O	Hydrogenase maturation factor
KCTC3902_03538	COG3693	G	Beta-1,4-xylanase
ATCC_7953_02382	COG3723	L	Recombinational DNA repair protein (RecE pathway)
C1BS50MT1_01002	COG1082	G	Sugar phosphate isomerases/epimerases
Sah69_01760	COG3547	L	Transposase and inactivated derivatives
B5_03324	COG1009	CP	NADH:ubiquinone oxidoreductase subunit 5 (chain L)/Multisubunit Na+/H+ antiporter, MnhA subunit
B5_02203	COG0605	P	Superoxide dismutase
KCTC_3921_03760	COG1305	E	Transglutaminase-like enzymes, putative cysteine proteases
B5_02129	COG0337	E	3-dehydroquinate synthetase
SURF_114_03383	COG1484	L	DNA replication protein
[truncated: 5,971 more rows]
[truncated: 10 more columns]

## Sheet: Table S3
EC annotation of the glycosyl hydrolases predicted in Geobacillus
Family	enzyme	EC number
GH1	phosphate glucosidase	3.2.1.86
GH10	endo-1,4-β-xylanase	3.2.1.8
GH105	unsaturated rhamnogalacturonyl hydrolase	3.2.1.172
GH109	α-N-acetylgalactosaminidase	3.2.1.49
GH13	glucan branching enzyme	2.4.1.18
GH13	glucosylglycerate phosphorylase	2.4.1.352
GH13	oligo-1,6-glucosidase	3.2.1.10
GH13	trehalose-6-phosphate hydrolase	3.2.1.93
GH13	α-amylase	3.2.1.133
GH13	α-amylase	3.2.1.1
GH13	α-glucosidase	3.2.1.20
GH2	β-galactosidase	3.2.1.23
GH2	β-mannosidase	3.2.1.25
GH1	β-glucosidase	3.2.1.21
GH3	β-N-acetylhexosaminidase	3.2.1.52
GH32	fructan β-fructosidase	3.2.1.80
GH32	β-fructofuranosidase	3.2.1.26
GH36	α-galactosidase	3.2.1.22
GH37	α-trehalase	3.2.1.28
GH38	mannosylglycerate hydrolase	3.2.1.170
GH38	α-mannosidase	3.2.1.24
GH39	xylan 1,4-β-xylosidase	3.2.1.37
GH4	phosphate glucosidase	3.2.1.86
GH4	phosphate glucosidase	3.2.1.122
GH4	hydroxybutyryl-CoA dehydrogenase	1.1.1.157
GH42	β-galactosidase	3.2.1.23
GH43	xylan 1,4-β-xylosidase	3.2.1.37
GH51	α-L-arabinofuranosidase	3.2.1.55
GH52	xylan 1,4-β-xylosidase	3.2.1.37
GH53	endo-1,4-β-galactosidase	3.2.1.89
GH73	endo-β-N-acetylglucosaminidase	3.2.1.96
GH78	α-L-rhamnosidase	3.2.1.40

## Sheet: Table S4
The ANI (Average Nucleotide Identity) among all Geobacillus strains.
genomes	G. stearothermophilus B4109	G. stearothermophilus ATCC 7953	G. stearothermophilus P3	G. stearothermophilus A1	G. stearothermophilus D1	G. stearothermophilus Sah69	G. stearothermophilus B5	G. stearothermophilus C1BS50MT1	G. stearothermophilus DSM 458	G. stearothermophilus 53	G. stearothermophilus 22	G. thermocatenulatus BGSC 93A1	G. thermocatenulatus GS-1	G. thermocatenulatus KCTC 3921	G. thermocatenulatus SURF-114	G. thermocatenulatus SURF-48B	G. thermodenitrificans DSM 465	G. thermodenitrificans PA-3	G. thermodenitrificans NG80-2	G. thermodenitrificans JSC-T9a	G. thermodenitrificans KCTC3902	G. thermodenitrificans OS27	G. thermodenitrificans T12	G. thermoglucosidasius C56-YS93	G. thermoglucosidasius Y4.1MC1	G. thermoglucosidasius GT23	G. thermoglucosidasius DSM 2542	G. thermoglucosidasius NBRC 107763	G. thermoglucosidasius NCIMB 11955	G. thermoglucosidasius W-2
G. stearothermophilus B4109	100	98.36	98.25	98.26	98.35	97.65	96.73	96.95	97.16	95.7	95.72	90.91	90.89	90.94	91.59	91.21	88.53	88.5	88.48	88.57	88.53	88.63	88.46	77.32	77.29	77.28	77.29	77.27	77.27	77.46
G. stearothermophilus ATCC 7953	98.36	100	98.07	98.06	98.15	97.87	96.49	96.71	96.94	95.53	95.55	90.7	90.7	90.73	91.8	91.02	88.36	88.33	88.33	88.4	88.36	88.46	88.3	77.36	77.35	77.33	77.33	77.32	77.32	77.48
G. stearothermophilus P3	98.25	98.07	100	99.03	98.7	97.6	96.6	96.96	96.96	95.85	95.87	91.11	91.07	91.13	91.46	91.37	88.5	88.46	88.45	88.54	88.5	88.59	88.45	77.27	77.25	77.25	77.24	77.23	77.23	77.39
G. stearothermophilus A1	98.26	98.06	99.03	100	98.7	97.6	96.6	96.97	96.96	95.85	95.87	91.11	91.08	91.14	91.46	91.37	88.5	88.46	88.45	88.54	88.5	88.6	88.45	77.27	77.25	77.25	77.24	77.23	77.23	77.39
G. stearothermophilus D1	98.35	98.15	98.7	98.7	100	97.72	96.63	97.08	97.05	95.94	95.96	91.15	91.12	91.18	91.58	91.53	88.57	88.53	88.53	88.62	88.58	88.68	88.51	77.37	77.36	77.37	77.37	77.35	77.35	77.49
G. stearothermophilus Sah69	97.65	97.87	97.6	97.6	97.72	100	96.54	96.64	96.92	95.5	95.48	90.86	90.83	90.89	91.88	91.26	88.44	88.36	88.4	88.48	88.44	88.54	88.37	77.29	77.25	77.27	77.3	77.28	77.28	77.46
G. stearothermophilus B5	96.73	96.49	96.6	96.6	96.63	96.54	100	97.13	97.36	96.51	96.5	90.98	90.96	91.01	91.63	91.16	88.91	88.93	88.85	88.94	88.91	88.98	88.84	77.48	77.46	77.47	77.5	77.49	77.48	77.65
G. stearothermophilus C1BS50MT1	96.95	96.71	96.96	96.97	97.08	96.64	97.13	100	97.31	96.46	96.42	91.19	91.16	91.22	91.65	91.53	88.87	88.82	88.81	88.93	88.87	88.97	88.81	77.55	77.55	77.53	77.58	77.57	77.57	77.69
G. stearothermophilus DSM 458	97.16	96.94	96.96	96.96	97.05	96.92	97.36	97.31	100	96.2	96.18	91.15	91.12	91.18	91.75	91.43	88.74	88.75	88.69	88.76	88.74	88.82	88.65	77.42	77.41	77.42	77.44	77.42	77.42	77.57
G. stearothermophilus 53	95.7	95.53	95.85	95.85	95.94	95.5	96.51	96.46	96.2	100	98.82	90.84	90.76	90.83	91.17	91.23	88.88	88.83	88.82	88.93	88.88	88.98	88.84	77.42	77.39	77.38	77.42	77.4	77.4	77.54
G. stearothermophilus 22	95.72	95.55	95.87	95.87	95.96	95.48	96.5	96.42	96.18	98.82	100	90.81	90.73	90.81	91.15	91.21	88.87	88.74	88.8	88.91	88.87	88.97	88.82	77.43	77.4	77.39	77.42	77.4	77.4	77.54
G. thermocatenulatus BGSC 93A1	90.91	90.7	91.11	91.11	91.15	90.86	90.98	91.19	91.15	90.84	90.81	100	98.51	98.8	95.56	95.65	88.01	87.95	87.96	88.06	88.01	88.09	87.93	77.24	77.25	77.22	77.25	77.22	77.23	77.45
G. thermocatenulatus GS-1	90.89	90.7	91.07	91.08	91.12	90.83	90.96	91.16	91.12	90.76	90.73	98.51	100	98.52	95.57	95.63	88	87.94	87.94	88.04	88	88.08	87.91	77.23	77.25	77.21	77.24	77.22	77.22	77.45
G. thermocatenulatus KCTC 3921	90.94	90.73	91.13	91.14	91.18	90.89	91.01	91.22	91.18	90.83	90.81	98.8	98.52	100	95.54	95.63	88.01	87.95	87.96	88.06	88.02	88.09	87.93	77.24	77.25	77.22	77.24	77.22	77.23	77.45
G. thermocatenulatus SURF-114	91.59	91.8	91.46	91.46	91.58	91.88	91.63	91.65	91.75	91.17	91.15	95.56	95.57	95.54	100	96.46	88.36	88.38	88.34	88.42	88.36	88.44	88.32	77.49	77.51	77.48	77.52	77.5	77.5	77.75
G. thermocatenulatus SURF-48B	91.21	91.02	91.37	91.37	91.53	91.26	91.16	91.53	91.43	91.23	91.21	95.65	95.63	95.63	96.46	100	88.54	88.54	88.5	88.6	88.54	88.62	88.45	77.48	77.46	77.45	77.47	77.44	77.45	77.69
G. thermodenitrificans DSM 465	88.53	88.36	88.5	88.5	88.57	88.44	88.91	88.87	88.74	88.88	88.87	88.01	88	88.01	88.36	88.54	100	98.68	98.65	98.79	99.04	98.67	98.56	77.44	77.42	77.42	77.45	77.43	77.43	77.64
G. thermodenitrificans PA-3	88.5	88.33	88.46	88.46	88.53	88.36	88.93	88.82	88.75	88.83	88.74	87.95	87.94	87.95	88.38	88.54	98.68	100	98.57	98.71	98.68	98.62	98.49	77.3	77.3	77.29	77.38	77.37	77.37	77.58
G. thermodenitrificans NG80-2	88.48	88.33	88.45	88.45	88.53	88.4	88.85	88.81	88.69	88.82	88.8	87.96	87.94	87.96	88.34	88.5	98.65	98.57	100	98.72	98.65	98.61	98.57	77.4	77.38	77.38	77.41	77.41	77.41	77.6
G. thermodenitrificans JSC-T9a	88.57	88.4	88.54	88.54	88.62	88.48	88.94	88.93	88.76	88.93	88.91	88.06	88.04	88.06	88.42	88.6	98.79	98.71	98.72	100	98.79	98.71	98.61	77.48	77.46	77.46	77.49	77.47	77.47	77.67
G. thermodenitrificans KCTC3902	88.53	88.36	88.5	88.5	88.58	88.44	88.91	88.87	88.74	88.88	88.87	88.01	88	88.02	88.36	88.54	99.04	98.68	98.65	98.79	100	98.67	98.56	77.43	77.41	77.42	77.44	77.43	77.43	77.63
G. thermodenitrificans OS27	88.63	88.46	88.59	88.6	88.68	88.54	88.98	88.97	88.82	88.98	88.97	88.09	88.08	88.09	88.44	88.62	98.67	98.62	98.61	98.71	98.67	100	98.55	77.42	77.41	77.42	77.45	77.43	77.43	77.64
G. thermodenitrificans T12	88.46	88.3	88.45	88.45	88.51	88.37	88.84	88.81	88.65	88.84	88.82	87.93	87.91	87.93	88.32	88.45	98.56	98.49	98.57	98.61	98.56	98.55	100	77.38	77.36	77.37	77.39	77.4	77.4	77.58
G. thermoglucosidasius C56-YS93	77.32	77.36	77.27	77.27	77.37	77.29	77.48	77.55	77.42	77.42	77.43	77.24	77.23	77.24	77.49	77.48	77.44	77.3	77.4	77.48	77.43	77.42	77.38	100	98.38	98.43	98.44	98.41	98.41	93.87
G. thermoglucosidasius Y4.1MC1	77.29	77.35	77.25	77.25	77.36	77.25	77.46	77.55	77.41	77.39	77.4	77.25	77.25	77.25	77.51	77.46	77.42	77.3	77.38	77.46	77.41	77.41	77.36	98.38	100	98.5	98.43	98.4	98.4	93.87
G. thermoglucosidasius GT23	77.28	77.33	77.25	77.25	77.37	77.27	77.47	77.53	77.42	77.38	77.39	77.22	77.21	77.22	77.48	77.45	77.42	77.29	77.38	77.46	77.42	77.42	77.37	98.43	98.5	100	98.53	98.5	98.5	93.88
G. thermoglucosidasius DSM 2542	77.29	77.33	77.24	77.24	77.37	77.3	77.5	77.58	77.44	77.42	77.42	77.25	77.24	77.24	77.52	77.47	77.45	77.38	77.41	77.49	77.44	77.45	77.39	98.44	98.43	98.53	100	98.79	98.8	93.89
G. thermoglucosidasius NBRC 107763	77.27	77.32	77.23	77.23	77.35	77.28	77.49	77.57	77.42	77.4	77.4	77.22	77.22	77.22	77.5	77.44	77.43	77.37	77.41	77.47	77.43	77.43	77.4	98.41	98.4	98.5	98.79	100	98.76	93.87
G. thermoglucosidasius NCIMB 11955	77.27	77.32	77.23	77.23	77.35	77.28	77.48	77.57	77.42	77.4	77.4	77.23	77.22	77.23	77.5	77.45	77.43	77.37	77.41	77.47	77.43	77.43	77.4	98.41	98.4	98.5	98.8	98.76	100	93.86
G. thermoglucosidasius W-2	77.46	77.48	77.39	77.39	77.49	77.46	77.65	77.69	77.57	77.54	77.54	77.45	77.45	77.45	77.75	77.69	77.64	77.58	77.6	77.67	77.63	77.64	77.58	93.87	93.87	93.88	93.89	93.87	93.86	100

## Sheet: Table S5
Result of module reconstruction against the KEGG reference module
		Block in pathway
Pathway module		pan	softcore	core
Energy metabolism
Carbon fixation
M00166	Reductive pentose phosphate cycle, ribulose-5P => glyceraldehyde-3P	6	2	2
M00167	Reductive pentose phosphate cycle, glyceraldehyde-3P => ribulose-5P	24	6	6
M00168	CAM (Crassulacean acid metabolism), dark	1	1	1
M00173	Reductive citrate cycle (Arnon-Buchanan cycle)	17	12	12
M00579	Phosphate acetyltransferase-acetate kinase pathway, acetyl-CoA => acetate	4	2	2
Nitrogen metabolism
M00531	Assimilatory nitrate reduction, nitrate => ammonia	4	0	0
M00530	Dissimilatory nitrate reduction, nitrate => ammonia	9	3	2
M00529	Denitrification, nitrate => nitrogen	15	0	0
M00804	Complete nitrification, comammox, ammonia => nitrite => nitrate	5	2	0
Methane metabolism
M00345	Formaldehyde assimilation, ribulose monophosphate pathway	14	2	2
Sulfur metabolism
M00176	Assimilatory sulfate reduction, sulfate => H2S	8	5	4
M00596	Dissimilatory sulfate reduction, sulfate => H2S	1	1	1
Carbohydrate and lipid metabolism
Central carbohydrate metabolism
M00001	Glycolysis (Embden-Meyerhof pathway), glucose => pyruvate	40	10	10
M00002	Glycolysis, core module involving three-carbon compounds	18	6	6
M00003	Gluconeogenesis, oxaloacetate => fructose-6P	24	8	8
M00307	Pyruvate oxidation, pyruvate => acetyl-CoA	17	5	5
M00009	Citrate cycle (TCA cycle, Krebs cycle)	28	16	15
M00010	Citrate cycle, first carbon oxidation, oxaloacetate => 2-oxoglutarate	7	3	3
M00011	Citrate cycle, second carbon oxidation, 2-oxoglutarate => oxaloacetate	21	13	12
M00004	Pentose phosphate pathway (Pentose phosphate cycle)	23	7	7
M00006	Pentose phosphate pathway, oxidative phase, glucose 6P => ribulose 5P	4	2	2
M00007	Pentose phosphate pathway, non-oxidative phase, fructose 6P => ribose 5P	8	4	4
M00580	Pentose phosphate pathway, archaea, fructose 6P => ribose 5P	4	0	0
M00005	PRPP biosynthesis, ribose 5P => PRPP	1	1	1
M00008	Entner-Doudoroff pathway, glucose-6P => glyceraldehyde-3P + pyruvate	4	0	0
M00308	Semi-phosphorylative Entner-Doudoroff pathway, gluconate => glycerate-3P	11	0	0
Other carbohydrate metabolism
M00012	Glyoxylate cycle	10	3	3
M00013	Malonate semialdehyde pathway, propanoyl-CoA => acetyl-CoA	5	0	0
M00741	Propanoyl-CoA metabolism, propanoyl-CoA => succinyl-CoA	6	0	0
M00632	Galactose degradation, Leloir pathway, galactose => alpha-D-glucose-1P	20	3	3
M00552	D-galactonate degradation, De Ley-Doudoroff pathway, D-galactonate => glycerate-3P	7	0	0
M00631	D-Galacturonate degradation (bacteria)	11	0	0
M00061	D-Glucuronate degradation	9	0	0
M00854	Glycogen biosynthesis, glucose-1P => glycogen/starch	17	1	1
M00855	Glycogen degradation, glycogen => glucose-6P	12	2	2
M00549	Nucleotide sugar biosynthesis, glucose => UDP-glucose	16	3	3
M00554	Nucleotide sugar biosynthesis, galactose => UDP-galactose	2	2	2
M00793	dTDP-L-rhamnose biosynthesis	8	0	0
Fatty acid metabolism
M00082	Fatty acid biosynthesis, initiation	28	5	5
M00083	Fatty acid biosynthesis, elongation	19	9	9
M00085	Fatty acid biosynthesis, elongation, mitochondria	1	0	0
M00086	beta-Oxidation, acyl-CoA synthesis	16	1	0
M00087	beta-Oxidation	13	2	2
M00088	Ketone body biosynthesis, acetyl-CoA => acetoacetate/3-hydroxybutyrate/acetone	7	0	0
Lipid metabolism
M00089	Triacylglycerol biosynthesis	6	3	2
M00098	Acylglycerol degradation	3	0	0
M00091	Phosphatidylcholine (PC) biosynthesis, PE => PC	2	0	0
M00093	Phosphatidylethanolamine (PE) biosynthesis, PA => PS => PE	4	3	2
Glycosaminoglycan metabolism
M00058	Glycosaminoglycan biosynthesis, chondroitin sulfate backbone	1	0	0
Terpenoid backbone biosynthesis
M00096	C5 isoprenoid biosynthesis, non-mevalonate pathway	10	7	6
M00364	C10-C20 isoprenoid biosynthesis, bacteria	2	1	1
M00365	C10-C20 isoprenoid biosynthesis, archaea	1	0	0
M00366	C10-C20 isoprenoid biosynthesis, plants	2	0	0
M00367	C10-C20 isoprenoid biosynthesis, non-plant eukaryotes	1	0	0
Nucleotide and amino acid metabolism
Purine metabolism
M00048	Inosine monophosphate biosynthesis, PRPP + glutamine => IMP	14	12	12
M00049	Adenine ribonucleotide biosynthesis, IMP => ADP,ATP	8	5	5
M00050	Guanine ribonucleotide biosynthesis IMP => GDP,GTP	8	5	5
M00546	Purine degradation, xanthine => urea	5	0	0
Pyrimidine metabolism
M00051	Uridine monophosphate biosynthesis, glutamine (+ PRPP) => UMP	13	10	8
M00052	Pyrimidine ribonucleotide biosynthesis, UMP => UDP/UTP,CDP/CTP	3	3	3
M00053	Pyrimidine deoxyribonuleotide biosynthesis, CDP/CTP => dCDP/dCTP,dTDP/dTTP	20	0	0
M00046	Pyrimidine degradation, uracil => beta-alanine, thymine => 3-aminoisobutanoate	9	0	0
Serine and threonine metabolism
M00020	Serine biosynthesis, glycerate-3P => serine	4	2	2
M00018	Threonine biosynthesis, aspartate => homoserine => threonine	12	6	6
M00555	Betaine biosynthesis, choline => betaine	1	0	0
Cysteine and methionine metabolism
M00021	Cysteine biosynthesis, serine => cysteine	4	3	3
M00609	Cysteine biosynthesis, methionine => cysteine	8	6	4
M00017	Methionine biosynthesis, apartate => homoserine => methionine	12	8	8
M00034	Methionine salvage pathway	21	12	8
M00035	Methionine degradation	6	0	0
M00368	Ethylene biosynthesis, methionine => ethylene	2	1	0
Branched-chain amino acid metabolism
M00019	Valine/isoleucine biosynthesis, pyruvate => valine / 2-oxobutanoate => isoleucine	14	5	5
M00535	Isoleucine biosynthesis, pyruvate => 2-oxobutanoate	6	3	3
M00570	Isoleucine biosynthesis, threonine => 2-oxobutanoate => isoleucine	20	7	6
M00432	Leucine biosynthesis, 2-oxoisovalerate => 2-oxoisocaproate	9	4	4
M00036	Leucine degradation, leucine => acetoacetate + acetyl-CoA	13	0	0
Lysine metabolism
M00016	Lysine biosynthesis, succinyl-DAP pathway, aspartate => lysine	12	9	9
M00525	Lysine biosynthesis, acetyl-DAP pathway, aspartate => lysine	13	10	10
M00526	Lysine biosynthesis, DAP dehydrogenase pathway, aspartate => lysine	9	6	6
M00527	Lysine biosynthesis, DAP aminotransferase pathway, aspartate => lysine	13	7	7
Arginine and proline metabolism
M00015	Proline biosynthesis, glutamate => proline	3	3	3
M00028	Ornithine biosynthesis, glutamate => ornithine	6	5	5
M00844	Arginine biosynthesis, ornithine => arginine	3	3	3
M00029	Urea cycle	4	3	3
Histidine metabolism
M00026	Histidine biosynthesis, PRPP => histidine	14	12	11
M00045	Histidine degradation, histidine => N-formiminoglutamate => glutamate	7	0	0
Aromatic amino acid metabolism
M00022	Shikimate pathway, phosphoenolpyruvate + erythrose-4P => chorismate	8	6	5
M00023	Tryptophan biosynthesis, chorismate => tryptophan	9	6	4
M00024	Phenylalanine biosynthesis, chorismate => phenylalanine	4	4	3
M00025	Tyrosine biosynthesis, chorismate => tyrosine	4	4	3
M00533	Homoprotocatechuate degradation, homoprotocatechuate => 2-oxohept-3-enedioate	10	0	0
M00545	Trans-cinnamate degradation, trans-cinnamate => acetyl-CoA	7	0	0
M00038	Tryptophan metabolism, tryptophan => kynurenine => 2-aminomuconate	8	0	0
Other amino acid metabolism
M00027	GABA (gamma-Aminobutyrate) shunt	5	0	0
Cofactor and vitamin biosynthesis
M00127	Thiamine biosynthesis, AIR => thiamine-P/thiamine-2P	4	4	3
M00125	Riboflavin biosynthesis, GTP => riboflavin/FMN/FAD	12	7	7
M00115	NAD biosynthesis, aspartate => NAD	7	4	0
M00119	Pantothenate biosynthesis, valine/L-aspartate => pantothenate	8	5	5
M00120	Coenzyme A biosynthesis, pantothenate => CoA	5	4	4
M00572	Pimeloyl-ACP biosynthesis, BioC-BioH pathway, malonyl-ACP => pimeloyl-ACP	16	7	7
M00123	Biotin biosynthesis, pimeloyl-ACP/CoA => biotin	7	1	0
M00573	Biotin biosynthesis, BioI pathway, long-chain-acyl-ACP => pimeloyl-ACP => biotin	7	0	0
M00577	Biotin biosynthesis, BioW pathway, pimelate => pimeloyl-CoA => biotin	7	0	0
M00126	Tetrahydrofolate biosynthesis, GTP => THF	16	7	7
M00841	Tetrahydrofolate biosynthesis, mediated by PTPS, GTP => THF	5	4	4
M00842	Tetrahydrobiopterin biosynthesis, GTP => BH4	4	2	2
M00843	L-threo-Tetrahydrobiopterin biosynthesis, GTP => L-threo-BH4	4	2	2
M00121	Heme biosynthesis, glutamate => heme	12	10	10
M00846	Siroheme biosynthesis, glutamate => siroheme	14	12	11
M00122	Cobalamin biosynthesis, cobinamide => cobalamin	8	8	8
M00116	Menaquinone biosynthesis, chorismate => menaquinone	12	8	7
M00140	C1-unit interconversion, prokaryotes	4	2	2
M00141	C1-unit interconversion, eukaryotes	1	1	1
Polyamine biosynthesis
M00133	Polyamine biosynthesis, arginine => agmatine => putrescine => spermidine	11	5	4
M00134	Polyamine biosynthesis, arginine => ornithine => putrescine	1	0	0
M00135	GABA biosynthesis, eukaryotes, putrescine => GABA	6	0	0
Secondary metabolism
Aromatics degradation
M00569	Catechol meta-cleavage, catechol => acetyl-CoA / 4-methylcatechol => propanoyl-CoA	18	0	0
M00540	Benzoate degradation, cyclohexanecarboxylic acid =>pimeloyl-CoA	5	0	0
Structural complex
Energy metabolism
ATP synthesis
M00144	NADH:quinone oxidoreductase, prokaryotes	35	0	0
M00145	NAD(P)H:quinone oxidoreductase, chloroplasts and cyanobacteria	1	1	1
M00149	Succinate dehydrogenase, prokaryotes	3	3	3
M00151	Cytochrome bc1 complex respiratory unit	4	3	3
M00154	Cytochrome c oxidase	3	2	2
M00155	Cytochrome c oxidase, prokaryotes	15	6	5
M00153	Cytochrome bd ubiquinol oxidase	5	2	2
M00416	Cytochrome aa3-600 menaquinol oxidase	5	3	0
M00157	F-type ATPase, prokaryotes and chloroplasts	39	7	6
Genetic information processing
DNA polymerase
M00260	DNA polymerase III complex, bacteria	8	7	7
M00183	RNA polymerase, bacteria	36	4	4
Spliceosome
M00352	Spliceosome, U2-snRNP	1	0	0
RNA processing
M00394	RNA degradosome	4	2	2
Ribosome
M00178	Ribosome, bacteria	94	52	51
M00179	Ribosome, archaea	56	30	30
Protein processing
M00400	p97-Ufd1-Npl4 complex	1	0	0
M00403	HRD1/SEL1 ERAD complex	2	0	0
M00412	ESCRT-III complex	1	0	0
Environmental information processing
Mineral and organic ion transport system
M00185	Sulfate transport system	4	0	0
M00189	Molybdate transport system	2	2	1
M00188	NitT/TauT family transport system	18	3	2
M00435	Taurine transport system	2	0	0
M00436	Sulfonate transport system	8	0	0
M00299	Spermidine/putrescine transport system	7	4	3
M00193	Putative spermidine/putrescine transport system	7	0	0
M00209	Osmoprotectant transport system	3	0	0
Saccharide, polyol, and lipid transport system
M00194	Maltose/maltodextrin transport system	4	1	1
M00196	Multiple sugar transport system	14	1	1
M00201	alpha-Glucoside transport system	4	1	1
M00605	Glucose/mannose transport system	11	1	1
M00206	Cellobiose transport system	4	1	1
M00606	N,N'-Diacetylchitobiose transport system	4	1	1
M00199	L-Arabinose/lactose transport system	4	0	0
M00603	Putative aldouronate transport system	5	0	0
M00215	D-Xylose transport system	7	0	0
M00212	Ribose transport system	16	0	0
M00593	Inositol transport system	3	0	0
M00599	Inositol-phosphate transport system	5	0	0
M00197	Putative fructooligosaccharide transport system	4	1	1
M00198	Putative sn-glycerol-phosphate transport system	7	0	0
M00200	Putative sorbitol/mannitol transport system	4	1	1
M00602	Arabinosaccharide transport system	5	1	1
M00491	arabinogalactan oligomer/maltooligosaccharide transport system	12	1	1
M00207	Putative multiple sugar transport system	41	2	1
M00221	Putative simple sugar transport system	7	6	6
M00211	Putative ABC transport system	1	0	0
Phosphate and amino acid transport system
M00222	Phosphate transport system	11	2	1
M00234	Cystine transport system	3	0	0
M00585	L-Cystine transport system	6	0	0
M00237	Branched-chain amino acid transport system	28	5	0
M00323	Urea transport system	9	0	0
M00238	D-Methionine transport system	15	3	3
M00228	Putative glutamine transport system	5	1	1
M00236	Putative polar amino acid transport system	9	2	0
Peptide and nickel transport system
M00439	Oligopeptide transport system	15	5	4
M00348	Glutathione transport system	1	0	0
M00239	Peptides/nickel transport system	35	0	0
Metallic cation, iron-siderophore and vitamin B12 transport system
M00240	Iron complex transport system	36	11	7
M00242	Zinc transport system	3	3	3
M00245	Cobalt/nickel transport system	8	0	0
M00246	Nickel transport system	8	0	0
M00581	Biotin transport system	2	1	1
M00582	Energy-coupling factor transport system	9	8	8
M00247	Putative ABC transport system	6	1	1
ABC-2 type and other transport systems
M00250	Lipopolysaccharide transport system	1	0	0
M00251	Teichoic acid transport system	3	0	0
M00813	Lantibiotic transport system	3	0	0
M00817	Lantibiotic transport system	3	0	0
M00762	Copper-processing system	1	0	0
M00314	Bacitracin transport system	5	0	0
M00224	Fluoroquinolone transport system	1	0	0
M00256	Cell division transport system	2	2	2
M00315	Uncharacterized ABC transport system	1	0	0
M00258	Putative ABC transport system	10	0	0
M00254	ABC-2 type transport system	73	13	7
Drug efflux transporter/pump
M00707	Multidrug resistance, SmdAB/MdlAB transporter	5	0	0
Phosphotransferase system (PTS)
M00265	PTS system, glucose-specific II component	2	1	0
M00809	PTS system, glucose-specific II component	9	3	3
M00267	PTS system, N-acetylglucosamine-specific II component	4	0	0
M00266	PTS system, maltose and glucose-specific II component	2	1	0
M00806	PTS system, maltose-specific II component	4	1	0
M00269	PTS system, sucrose-specific II component	4	0	0
M00271	PTS system, beta-glucosides-specific II component	3	0	0
M00272	PTS system, arbutin-, cellobiose-, and salicin-specific II component	2	1	0
M00270	PTS system, trehalose-specific II component	4	1	0
M00303	PTS system, N-acetylmuramic acid-specific II component	2	1	0
M00268	PTS system, arbutin-like II component	8	1	0
M00273	PTS system, fructose-specific II component	14	3	3
M00274	PTS system, mannitol-specific II component	3	0	0
M00305	PTS system, 2-O-A-mannosyl-D-glycerate-specific II component	6	0	0
M00275	PTS system, cellobiose-specific II component	10	1	0
M00280	PTS system, glucitol/sorbitol-specific II component	4	0	0
M00279	PTS system, galactitol-specific II component	3	0	0
M00283	PTS system, ascorbate-specific II component	6	0	0
Bacterial secretion system
M00333	Type IV secretion system	2	0	0
M00335	Sec (secretion) system	48	8	8
M00336	Twin-arginine translocation (Tat) system	12	3	3
M00429	Competence-related DNA transformation transporter	16	9	5
Functional set
Metabolism
Aminoacyl tRNA
M00360	Aminoacyl-tRNA biosynthesis, prokaryotes	32	19	0
M00359	Aminoacyl-tRNA biosynthesis, eukaryotes	31	0	0
Nucleotide sugar
M00362	Nucleotide sugar biosynthesis, prokaryotes	36	6	0
M00361	Nucleotide sugar biosynthesis, eukaryotes	32	0	0
Environmental information processing
Two-component regulatory system
M00434	PhoR-PhoB (phosphate starvation response) two-component regulatory system	2	2	2
M00448	CssS-CssR (secretion stress response) two-component regulatory system	3	0	0
M00450	BaeS-BaeR (envelope stress response) two-component regulatory system	1	0	0
M00454	KdpD-KdpE (potassium transport) two-component regulatory system	1	0	0
M00458	ResE-ResD (aerobic and anaerobic respiration) two-component regulatory system	2	2	2
M00459	VicK-VicR (cell wall metabolism) two-component regulatory system	2	2	2
M00469	BceS-BceR (bacitracin transport) two-component regulatory system	2	0	0
M00476	ComP-ComA (competence) two-component regulatory system	2	0	0
M00478	DegS-DegU (multicellular behavior control) two-component regulatory system	3	2	1
M00481	LiaS-LiaR (cell wall stress response) two-component regulatory system	2	0	0
M00489	DctS-DctR (C4-dicarboxylate transport) two-component regulatory system	2	1	1
M00506	CheA-CheYBV (chemotaxis) two-component regulatory system	10	3	0
M00518	GlnK-GlnL (glutamine utilization) two-component regulatory system	2	0	0
M00519	YesM-YesN two-component regulatory system	14	0	0
M00816	NisK-NisR (lantibiotic biosynthesis) two-component regulatory system	3	0	0
M00839	PdtaS-PdtaR two-component regulatory system	3	0	0
Drug efflux transporter/pump
M00668	Tetracycline resistance, TetA transporter	1	0	0
M00738	Bacitracin resistance, BceAB transporter	7	0	0
M00645	Multidrug resistance, efflux pump SmeABC	1	0	0
M00646	Multidrug resistance, efflux pump AcrAD-TolC	1	0	0
M00648	Multidrug resistance, efflux pump MdtABC	1	0	0
M00717	Multidrug resistance, efflux pump NorA	1	0	0
Drug resistance
M00742	Aminoglycoside resistance, protease FtsH	1	1	1
M00729	Fluoroquinolone resistance, gyrase-protecting protein Qnr	7	1	1
M00727	Cationic antimicrobial peptide (CAMP) resistance, N-acetylmuramoyl-L-alanine amidase AmiA and AmiC	13	3	2
M00728	Cationic antimicrobial peptide (CAMP) resistance, envelope protein folding and degrading factors DegP and DsbA	3	2	1
M00754	Nisin resistance, phage shock protein homolog LiaH	3	0	0
Signature module
Gene set
Drug resistance
M00651	Vancomycin resistance, D-Ala-D-Lac type	3	1	1
M00700	Multidrug resistance, efflux pump AbcA	1	0	0
Module set
Metabolic capacity
M00615	Nitrate assimilation	2	1	0

## Sheet: Table S6
Result of the top forty genes with least distance against the phylogenetic tree based on ANI
Pan-genome ID	Gene name	Gene length	MatchingSplit	Quartet	Gene annotation
Sah69_02672	ackA	1190	30	1871	Acetate kinase
Sah69_01876	birA	990	36	1697	Bifunctional ligase/repressor BirA
Sah69_03120	btuD	1004	33	2021	Vitamin B12 import ATP-binding protein BtuD
Sah69_02691	ccpA	993	36	1969	Catabolite control protein A
Sah69_01369	cysC	609	26	1748	putative adenylyl-sulfate kinase
Sah69_01372	cysH	707	36	1878	Phosphoadenosine phosphosulfate reductase
Sah69_02552	dnaC	1364	37	2314	Replicative DNA helicase
Sah69_02576	dnaN	1136	31	2007	Beta sliding clamp
Sah69_01492	flhA	2046	38	1865	Flagellar biosynthesis protein FlhA
Sah69_02673	unknown	991	33	1863	hypothetical protein
Sah69_01821	gudB	1274	31	1522	Cryptic catabolic NAD-specific glutamate dehydrogenase GudB
Sah69_01175	ilvA	1289	32	2087	L-threonine dehydratase biosynthetic IlvA
Sah69_01517	infB	2219	35	2013	Translation initiation factor IF-2
Sah69_00503	ispG	1116	31	1701	4-hydroxy-3-methylbut-2-en-1-yl diphosphate synthase (flavodoxin)
Sah69_00588	ldh	1104	28	1914	Leucine dehydrogenase
Sah69_01557	miaB	1575	34	2109	tRNA-2-methylthio-N(6)-dimethylallyladenosine synthase
Sah69_02571	mnmE	1387	32	2169	tRNA modification GTPase MnmE
Sah69_02570	mnmG	1889	36	2127	tRNA uridine 5-carboxymethylaminomethyl modification enzyme MnmG
Sah69_01512	polC	4310	31	1794	DNA polymerase III PolC-type
Sah69_01425	priA	2399	36	1882	primosomal protein N'
Sah69_01159	prpE	737	38	1734	Bis(5'-nucleosyl)-tetraphosphatase PrpE [asymmetrical]
Sah69_02293	pth	560	43	2245	Peptidyl-tRNA hydrolase
Sah69_01458	rbgA	860	28	1704	Ribosome biogenesis GTPase A
Sah69_01440	recG	2057	37	2067	ATP-dependent DNA helicase RecG
Sah69_00581	recN	1721	25	705	DNA repair protein RecN
Sah69_02455	rlmI	1184	35	2064	Ribosomal RNA large subunit methyltransferase I
Sah69_00824	rpoB	2586	25	2131	DNA-directed RNA polymerase subunit beta
Sah69_02303	rsmA	882	45	2032	Ribosomal RNA small subunit methyltransferase A
Sah69_02569	rsmG	716	31	1665	Ribosomal RNA small subunit methyltransferase G
Sah69_01087	salA	1011	31	1891	Iron-sulfur cluster carrier protein
Sah69_01370	sat	1159	34	1777	Sulfate adenylyltransferase
Sah69_00487	sigA	1131	37	1883	RNA polymerase sigma factor SigA
Sah69_00942	sigG	786	39	2100	RNA polymerase sigma-G factor
Sah69_00583	spo0A	786	34	1815	Stage 0 sporulation protein A
Sah69_02557	ssbA	494	41	2149	Single-stranded DNA-binding protein A
Sah69_01463	sucD	902	38	1545	Succinate--CoA ligase [ADP-forming] subunit alpha
Sah69_01368	sumT	792	36	1847	Uroporphyrinogen-III C-methyltransferase
Sah69_02124	tig	1286	37	1963	Trigger factor
Sah69_01465	topA	2075	39	1659	DNA topoisomerase 1
Sah69_02310	yfiC	749	43	2219	tRNA1(Val) (adenine(37)-N6)-methyltransferase

## Sheet: Table S7
Potential horizontal transferred genes between different species
Pan-genome ID	Donor	Recipient	Gene annotation
PA_3_03629	G. thermoglucosidasius	G. stearothermophilus	Hypothetical protein
PA_3_03628	G. thermoglucosidasius	G. stearothermophilus	Hypothetical protein
B5_03058	G. thermoglucosidasius	G. stearothermophilus	Trypsin-like serine protease
B5_01380	G. thermoglucosidasius	G. stearothermophilus	Nucleotide pyrophosphohydrolase
ATCC_7953_02225	G. thermoglucosidasius	G. stearothermophilus	Hypothetical protein
NG80_2_00848	G. thermoglucosidasius	G. thermodenitrificans	Transposase(AGR_pAT_536p)
T12_02926	G. thermodenitrificans	G. stearothermophilus	Hypothetical protein
SURF_114_02831	G. thermodenitrificans	G. stearothermophilus	Permease
PA_3_02011	G. thermodenitrificans	G. stearothermophilus	Hypothetical protein
PA_3_01904	G. thermodenitrificans	G. stearothermophilus	Carbohydrate ABC transporter permease
C1BS50MT1_00299	G. thermodenitrificans	G. stearothermophilus	Hypothetical protein
B5_01939	G. thermodenitrificans	G. stearothermophilus	Glycosyl transferase family 39
B4109_00228	G. thermodenitrificans	G. stearothermophilus	XRE family transcriptional regulator
Sah69_02802	G. thermocatenulatus	G. stearothermophilus	mRNA-degrading endonuclease
Sah69_00043	G. thermocatenulatus	G. stearothermophilus	Hypothetical protein
C1BS50MT1_01668	G. thermocatenulatus	G. stearothermophilus	Hypothetical protein
C1BS50MT1_01202	G. thermocatenulatus	G. stearothermophilus	Sensor histidine kinase
C1BS50MT1_01201	G. thermocatenulatus	G. stearothermophilus	Helix-turn-helix domain-containing protein
B5_02950	G. thermocatenulatus	G. stearothermophilus	Pyruvate kinase
B5_02874	G. thermocatenulatus	G. stearothermophilus	Hypothetical protein
B5_02259	G. thermocatenulatus	G. stearothermophilus	ABC transporter ATP-binding protein
B5_01879	G. thermocatenulatus	G. stearothermophilus	Chemotaxis protein
B5_00393	G. thermocatenulatus	G. stearothermophilus	MerR family transcriptional regulator
ATCC_7953_00108	G. thermocatenulatus	G. stearothermophilus	EAL domain-containing protein
22_02703	G. thermocatenulatus	G. stearothermophilus	OsmC family peroxiredoxin
22_00692	G. thermocatenulatus	G. stearothermophilus	Hypothetical protein
SURF_114_01507	G. thermocatenulatus	G. thermodenitrificans	Hypothetical protein
GS_1_03571	G. thermocatenulatus	G. thermodenitrificans	FadR family transcriptional regulator
GS_1_03570	G. thermocatenulatus	G. thermodenitrificans	Mannonate dehydratase
GS_1_03568	G. thermocatenulatus	G. thermodenitrificans	Glucarate dehydratase
B5_01877	G. thermocatenulatus	G. thermodenitrificans	Urease subunit gamma
53_02783	G. thermocatenulatus	G. thermodenitrificans	IS982 family transposase
Y4.1MC1_02143	G. thermocatenulatus	G. thermoglucosidasius	ABC transporter ATP-binding protein
Sah69_01965	G. stearothermophilus	G. thermocatenulatus	PBSX family phage terminase large subunit
Sah69_01961	G. stearothermophilus	G. thermocatenulatus	Chemotaxis protein
Sah69_01956	G. stearothermophilus	G. thermocatenulatus	HK97 gp10 family phage protein
B5_02796	G. stearothermophilus	G. thermocatenulatus	Hypothetical protein
B5_02017	G. stearothermophilus	G. thermocatenulatus	ArgE/DapE family deacylase
B5_02009	G. stearothermophilus	G. thermocatenulatus	XdhC/CoxI family protein
B5_01335	G. stearothermophilus	G. thermocatenulatus	PTS lactose/cellobiose transporter subunit IIA
A1_02299	G. stearothermophilus	G. thermocatenulatus	Hypothetical protein
T12_01056	G. stearothermophilus	G. thermodenitrificans	DUF3221 domain-containing protein
T12_01056	G. stearothermophilus	G. thermodenitrificans	DUF3221 domain-containing protein
PA_3_02008	G. stearothermophilus	G. thermodenitrificans	DUF87 domain-containing protein
Sah69_00750	G. stearothermophilus	G. thermoglucosidasius	Glucose-1-phosphate thymidylyltransferase RfbA
Sah69_00749	G. stearothermophilus	G. thermoglucosidasius	dTDP-4-dehydrorhamnose 3,5-epimerase
Sah69_00747	G. stearothermophilus	G. thermoglucosidasius	dTDP-4-dehydrorhamnose reductase
PA_3_02150	G. stearothermophilus	G. thermoglucosidasius	IS982 family transposase
